# Supplementary material for: See-N-Seq: RNA sequencing of target single cells identified by microscopy via micropatterning of hydrogel porosity
Source: Commun Biol. 2022 Jul 30;5:768. doi: 10.1038/s42003-022-03703-3 (PMC9338959; doi:10.1038/s42003-022-03703-3)
Supplement: Supplementary file 4 — Supplementary Data 1 [file 42003_2022_3703_MOESM4_ESM.zip]

Archive with 4 entries (4 files):
- Figure2i.txt
- Figure2j.txt
- Figure2k.txt
- Figure4.txt
