# Supplementary material for: See-N-Seq: RNA sequencing of target single cells identified by microscopy via micropatterning of hydrogel porosity
Source: Commun Biol. 2022 Jul 30;5:768. doi: 10.1038/s42003-022-03703-3 (PMC9338959; doi:10.1038/s42003-022-03703-3)
Supplement: Supplementary file 4 — Supplementary Data 1 [file 42003_2022_3703_MOESM4_ESM.zip › Figure2i.txt]

	mCherry	mCherry	mCherry	mCherry	mCherry	EGFP	EGFP	EGFP	EGFP	EGFP	GAPDH	GAPDH	GAPDH	GAPDH	GAPDH
NT					0					0					0
bulk mCh	30.94	28.68	28	28.93	28.3						30.64	28.35	26.41	28.66	26.82
bulk EGFP						24.05	23.28	25.13	24.01	23.6	27.46	25.54	22.17	27.12	22.53
SC mCh	36.34	35.17	33.47	36.64	35.9						32.41	32.26	33.15	34.09	34.19
SC EGFP						36.96	35.97	37.6	34.03	34.85	31.75	34.57	36.33	32.31	32.86
mCh+EGFP	35	35.08	34.29	37.26	35.02	36.16	34.26	35.41	36.33	35.8	33.26	30.4	31.29	30.99	31.2
