# Supplementary material for: See-N-Seq: RNA sequencing of target single cells identified by microscopy via micropatterning of hydrogel porosity
Source: Commun Biol. 2022 Jul 30;5:768. doi: 10.1038/s42003-022-03703-3 (PMC9338959; doi:10.1038/s42003-022-03703-3)
Supplement: Supplementary file 4 — Supplementary Data 1 [file 42003_2022_3703_MOESM4_ESM.zip › Figure2j.txt]

	Human	Mouse selected	Human selected
HM15	57391.7		1614.9
HM16	62458.3		3733
HM18	182891.3		1054.2
HM19	149520.2		1832.2
HM20	160401.4		8359.6
HM22	676.7	19747.3
HM24	3863.9	55360.8
HM25	1597.9	45727.1
HM29	1757.1	202480.3
HM33	1934.4	154060
