# Supplementary material for: See-N-Seq: RNA sequencing of target single cells identified by microscopy via micropatterning of hydrogel porosity
Source: Commun Biol. 2022 Jul 30;5:768. doi: 10.1038/s42003-022-03703-3 (PMC9338959; doi:10.1038/s42003-022-03703-3)
Supplement: Supplementary file 4 — Supplementary Data 1 [file 42003_2022_3703_MOESM4_ESM.zip › Figure2k.txt]

Jb	Rb	Jsc	Rsc	S0sc	S4sc	S24sc	UM-UC13	NIH-3T3
595753	996627	402582	439537	478554	376788	433198	59006.6	20424
1082642	1699905	338745	255312	510625	438611	541899	66191.3	59224.7
636871	1083636	192817		493023	441611	177642	183945.5	47325
				465312	395305	190590	151352.4	204237.4
				399208	404495	553249	168761	155994.4
				395365	458489	459609
					408441	330650
						239461
						307186
						315677
						225072
						291850
						209788
						258205
