# Supplementary material for: See-N-Seq: RNA sequencing of target single cells identified by microscopy via micropatterning of hydrogel porosity
Source: Commun Biol. 2022 Jul 30;5:768. doi: 10.1038/s42003-022-03703-3 (PMC9338959; doi:10.1038/s42003-022-03703-3)
Supplement: Supplementary file 4 — Supplementary Data 1 [file 42003_2022_3703_MOESM4_ESM.zip › Figure4.txt]

	Jsc1	Jsc2	Jsc3	Rsc1	Rsc2	Rsc3	S0sc1	S0sc2	S0sc3	S0sc4	S0sc5	S0sc6	S4sc1	S4sc2	S4sc3	S4sc4	S4sc5	S4sc6	S4sc7	S24sc1	S24sc2	S24sc3	S24sc4	S24sc5	S24sc6	S24sc7	S24sc8	S24sc9	S24sc10	S24sc11	S24sc12	S24sc13	S24sc14	S24sc15	NS0sc1	NS0sc2	NS0sc3	NS0sc4	NS0sc5	NS4sc1	NS4sc2	NS4sc3	NS4sc4	NS24sc1	NS24sc2	NS24sc3	NS24sc4	NS24sc5	NS24sc6
100131205	5.10841275192219	5.42676350149606	5.2511825944152	4.78132171836434	6.02347359597839	6.56331485969612	4.88455652196228	5.35291509860621	4.4543709827278	4.03995806707847	3.33784620651031	4.52780128601953	4.03563666855378	5.36066412085972	4.69313721995237	5.22744655202499	5.09499698998957	4.02489059208877	4.74606453703479	4.30844093234418	3.93751874616103	6.34019367045506	6.13506028605671	3.28508538433104	4.07558140708094	4.38303965278896	4.81168022163919	4.07180924023989	5.74046417312557	4.39285918676589	4.40397774897783	4.3471277042107	3.99545068110161	3.92956673881302	4.55087338742133	3.94513717218609	3.72985224164759	4.04924327945035	3.61562004905399	4.21063755483055	4.68180987579366	3.30764103805676	4.94149973824405	3.04723862145327	3.82588024772667	4.93601612108206	4.43206125773287	4.19459850178999	3.9484195588366
10026	5.72345474781678	2.36601115903512	2.36601115903512	2.36601115903512	2.36601115903512	2.36601115903512	3.20463228906291	3.56698334144258	2.36601115903512	2.36601115903512	2.36601115903512	2.36601115903512	2.36601115903512	2.36601115903512	3.50706078109552	2.36601115903512	2.88511901090225	2.71051467847408	2.87246686623151	2.36601115903512	3.01076437200642	2.36601115903512	2.36601115903512	2.7411531225516	2.36601115903512	2.36601115903512	3.07565247861793	3.56301142174217	2.36601115903512	2.36601115903512	2.36601115903512	2.36601115903512	2.87066770751651	2.36601115903512	2.36601115903512	2.36601115903512	2.36601115903512	3.58440780315813	4.4414738224957	2.36601115903512	2.36601115903512	2.36601115903512	2.36601115903512	2.74646548037978	4.29251710973999	2.36601115903512	2.36601115903512	2.36601115903512	3.36409600737963
100616345	5.72345474781678	5.23290381117801	6.60527336922022	6.67213866487754	6.65802092634475	7.07475249957801	7.55485927795347	7.04858232120893	7.89184018306501	7.66394031160892	6.59749535213084	7.10546834377681	7.34505240427887	6.69347554981075	6.99282866977195	6.67359565675226	6.52706702623432	5.98987639772933	7.10228676944933	6.39138931974295	6.57293769862834	8.84655628814992	8.62902712757666	6.35227268356179	2.69058290332234	3.18312124620275	3.54920859964933	2.76999453937571	2.97065099578088	8.25907174992217	3.19518346304537	2.9426115124611	2.87066770751651	2.36601115903512	6.68189949838802	7.181986196587	5.29381640526133	7.51571247716516	7.20170237984124	4.21063755483055	5.16679789215715	4.59337877756918	4.60496493248662	5.60618019966305	6.13218276631639	7.0796658995252	7.06466644738943	7.00916176642941	5.06320836043097
10100	5.25418216639533	2.36601115903512	2.36601115903512	2.36601115903512	2.36601115903512	2.36601115903512	2.36601115903512	2.36601115903512	2.36601115903512	2.36601115903512	2.36601115903512	2.36601115903512	2.36601115903512	2.36601115903512	2.36601115903512	2.36601115903512	2.36601115903512	2.36601115903512	2.36601115903512	2.36601115903512	2.36601115903512	2.36601115903512	2.36601115903512	2.36601115903512	2.36601115903512	2.36601115903512	2.36601115903512	2.36601115903512	2.36601115903512	2.36601115903512	2.36601115903512	2.36601115903512	2.36601115903512	2.36601115903512	2.36601115903512	2.36601115903512	2.36601115903512	2.89437567866871	2.36601115903512	2.36601115903512	2.36601115903512	2.36601115903512	2.36601115903512	2.36601115903512	2.36601115903512	2.36601115903512	2.36601115903512	2.36601115903512	2.36601115903512
10163	9.32945502944141	6.75378183106626	2.36601115903512	5.31877544462659	2.36601115903512	2.36601115903512	6.21418655996921	4.21316253330183	4.4543709827278	4.79408038490252	4.90372188650535	5.78947540867479	4.63423894105644	4.69814545235557	6.07244687064242	3.16289032514027	4.37732124298644	6.96267205425133	2.36601115903512	6.54082865339287	6.35986692236835	2.36601115903512	2.36601115903512	6.68836471480505	5.66323818984259	2.36601115903512	5.76257650684913	5.59898821936405	4.73472161850179	2.36601115903512	2.36601115903512	5.15176469930882	5.45993298035001	6.09108028339012	3.49184598384953	4.47475186829918	5.95287974494037	6.48410920340502	4.84952131002435	7.33111779235786	2.36601115903512	2.36601115903512	2.36601115903512	6.00600333291389	6.68136054352028	2.36601115903512	2.36601115903512	7.17594236381585	2.94969717450863
101954267	3.14125492849845	2.36601115903512	2.36601115903512	2.36601115903512	2.36601115903512	2.36601115903512	2.36601115903512	2.36601115903512	2.36601115903512	7.66394031160892	2.93225825095524	2.36601115903512	2.36601115903512	2.36601115903512	2.36601115903512	2.36601115903512	2.36601115903512	2.36601115903512	2.36601115903512	2.36601115903512	2.36601115903512	2.36601115903512	4.1843029970846	2.36601115903512	2.36601115903512	3.18312124620275	2.36601115903512	3.0852492780168	2.36601115903512	4.39285918676589	2.36601115903512	2.36601115903512	2.36601115903512	2.36601115903512	2.36601115903512	2.36601115903512	4.95956188111576	2.89437567866871	4.08685107653675	2.36601115903512	2.36601115903512	2.36601115903512	2.36601115903512	2.36601115903512	2.36601115903512	2.36601115903512	2.36601115903512	2.36601115903512	2.36601115903512
10236	3.14125492849845	2.36601115903512	3.55351749262944	4.78132171836434	5.21330758083517	4.52595392757311	7.7849440372524	7.04858232120893	5.72964011660462	5.65340279547953	6.01401690509815	2.36601115903512	3.76435606874299	6.11804845973345	6.07244687064242	7.34784383210189	7.41246247632053	6.84546178705565	5.2355549171483	5.61857407898765	6.01576136691911	4.34539426147065	4.1843029970846	5.94950441244051	5.66323818984259	5.76154218537502	3.90514139165934	5.06504197547739	2.97065099578088	4.39285918676589	2.36601115903512	3.6728523150999	4.95707456521476	3.66868737550892	6.84375336799029	5.90232132150715	7.82934727188923	6.59033933686943	5.77803208998013	4.65507802466868	2.36601115903512	2.36601115903512	2.36601115903512	6.50321504786741	6.01625925111971	5.38976903416358	5.02417942146234	7.48224957011797	6.36241816163549
102465432	5.25418216639533	5.42676350149606	4.63885904866703	2.93316098198112	3.19347505078951	3.81728064108381	4.27643312998336	3.26593198590328	4.09863489266746	4.03995806707847	4.49188311159691	3.62294871336234	4.26389050388382	4.58901165168459	4.13613331716399	3.87360140049069	4.02837340617618	4.84760389139225	3.78944088860628	4.16844582852228	3.01076437200642	6.34019367045506	6.13506028605671	3.49553731184804	5.0776025901829	4.84400939594499	5.36409330862578	6.09718739296514	6.27829460778746	5.20400907805139	6.02707510461685	5.43123236145172	4.95707456521476	4.51093033291301	2.36601115903512	3.94513717218609	3.54166731815811	3.2802591634384	4.4414738224957	4.37447384307773	3.94586765476215	5.07180807213942	4.16524939189172	3.50810230582487	4.29251710973999	4.46768693947835	2.9807031859489	3.70579541609741	3.9484195588366
10286	5.82028037326803	2.36601115903512	4.19593154787297	5.02079728952911	2.36601115903512	2.36601115903512	5.31103650934812	3.26593198590328	4.60397451136044	6.57756140021982	2.93225825095524	6.12185059789775	2.36601115903512	4.7996011538628	5.09398957667864	5.4318227262444	2.36601115903512	4.53794857297354	5.60037759011306	2.80477297748616	4.18797567956552	5.14977971317269	4.96372536130758	3.49553731184804	3.83383762927948	5.02892582079039	6.64596724556841	4.33259141634354	3.9900635542418	4.39285918676589	7.14246451996991	4.3471277042107	3.99545068110161	4.15041787078076	2.36601115903512	5.98245096370574	4.62207615450778	3.83546633233712	2.36601115903512	3.81371351702232	4.36026563090651	6.7118783615399	2.36601115903512	4.57422272077003	4.92729702259947	3.76984506782684	2.9807031859489	2.96092102172165	3.68564076666728
1031	7.28108492266145	2.36601115903512	4.19593154787297	6.60012655037699	2.36601115903512	2.36601115903512	3.93688704631446	5.18603589572205	2.36601115903512	2.36601115903512	6.26705559747357	2.36601115903512	5.38202425890137	2.36601115903512	3.74852287887348	2.36601115903512	2.36601115903512	3.59779361657519	2.36601115903512	3.83964361752663	3.24979439601747	2.36601115903512	2.36601115903512	3.28508538433104	4.37589996447365	3.46551494384421	7.12363699693687	3.0852492780168	4.5814392916921	2.36601115903512	3.71839203699445	4.15538746525199	4.74114947292716	2.9403099038001	2.36601115903512	2.36601115903512	4.18073053934451	4.04924327945035	4.84952131002435	2.36601115903512	2.36601115903512	2.36601115903512	2.36601115903512	5.05117338678735	2.36601115903512	2.36601115903512	3.41037882246982	2.36601115903512	4.17062937125215
1043	9.26210798023124	5.00889031434228	8.69172875246393	11.2383087706971	10.9812890484409	10.9390991600207	10.0215959450793	11.2751356683918	10.3950855285684	10.3075224646358	9.39700988784009	10.7670854259563	9.79879483053104	8.90075524667034	10.2416090992154	9.59427621151213	10.9057125977921	8.72679505899078	9.55674275560794	10.2220064937293	9.96374612842465	6.58784694858523	7.33500538246623	10.049780458688	7.82182330936613	7.6827192570248	7.97052171290576	7.11299543822687	6.94533374349384	7.35475741124228	2.36601115903512	9.1864892750256	4.17859700661005	3.34998582056149	11.3785607252892	10.5087178949912	9.20673593561002	10.5428086083068	10.7554865130439	9.63594468730363	10.711515689314	11.8763228851824	10.0146873265074	9.94649842953044	9.66544413492411	10.967290436606	11.1060568786611	10.1931794902923	10.2387115881683
10440	6.54197489663916	3.40103939476968	2.36601115903512	6.98648549095722	7.49861996935737	8.09487229739509	6.53186781435041	6.25892838215796	6.90850690724746	4.63923196885347	3.33784620651031	5.22487846021671	4.63423894105644	5.48771149564161	7.08375325505979	6.27380923138208	6.59527758664235	6.32620345362572	6.62029589617115	5.10738074276825	4.29858605971014	2.36601115903512	4.96372536130758	4.64713762853592	6.21115093851717	6.54728442746541	6.73738334996886	5.38561279986327	6.74332690142075	4.39285918676589	5.93566274403004	2.36601115903512	6.33479262377591	5.72919869484558	2.36601115903512	4.86129828251462	4.30435377716509	6.59033933686943	4.72590015599177	3.56500789931452	2.36601115903512	3.30764103805676	4.16524939189172	5.29930769616839	5.75206382452174	6.66284295784682	6.69687923298692	7.30156220677714	5.82195879055587
10456	9.15479863115849	2.36601115903512	2.36601115903512	6.35963147347938	6.40964109633808	6.26091476007939	5.57975830541105	6.45519794147984	7.1466262014483	4.79408038490252	3.91329686141065	9.1396193277292	6.43765115795218	5.90691114911301	6.39002755179858	6.98629511554039	6.78246130679778	4.91564366403033	7.16900999771039	7.1369775648513	5.60664257844497	2.36601115903512	4.1843029970846	6.32498292229696	5.23535279355239	5.8128432155937	3.07565247861793	4.5533729467715	2.36601115903512	4.39285918676589	2.36601115903512	2.36601115903512	4.34109060792523	6.58342240950001	8.30373624135598	8.42346793203201	4.52374336612605	5.2985256822166	5.95363493516563	6.07685945876825	7.40297237458938	8.81797243938452	2.36601115903512	4.37231538666496	5.36661264616577	7.10952248396978	4.23633856884211	4.38829704219467	6.22042396672389
10459	9.12667603943981	10.9507524258545	8.20430342552105	6.89915758653242	10.3207055528927	10.3707183275332	7.4581460312185	8.57040507298362	8.44169041302434	6.84891876383615	8.01067563494092	8.94361777569588	8.40809229118357	6.26719754164146	8.50581251120052	7.7170845918436	5.82026364832684	6.30098423485715	7.86293299204208	7.24548377029031	7.13162225262361	5.6631633843837	5.46697230346045	7.43924823907351	6.90217306491758	7.39359595521039	5.57704940155306	6.6212661633001	6.17490866710583	4.39285918676589	8.36397930145042	8.40724696047727	4.48712089636633	7.33479865719641	6.49956568019515	6.60563763495629	5.61362775845532	6.68928101944255	6.67558879165605	8.1807525789009	8.85028385485364	5.26225944240278	10.0411909333175	7.15020898309827	7.34166481275807	8.60671473460843	7.00439777897573	8.75284401960333	7.6102068184749
10487	3.64278080898174	3.40103939476968	4.63885904866703	6.17367814550311	2.36601115903512	2.36601115903512	6.17415024773933	5.57181871527786	5.9128755358768	5.28679809184781	6.31274259460845	4.28430499991525	7.26820489685296	6.91313195210278	6.35394816775807	6.50270492126931	5.3531683630608	5.92532653648742	5.83763357942056	6.59652366389509	6.48209995003292	2.36601115903512	2.36601115903512	6.66678884289603	6.52818955855093	6.45341772555957	3.90514139165934	5.74056795003521	6.70672769302094	2.36601115903512	6.34390005770734	4.15538746525199	5.6579825168863	5.98024178155833	2.36601115903512	2.36601115903512	5.23287561115928	5.12085851439332	6.42040135730196	7.53539866814092	2.36601115903512	2.36601115903512	3.52962713045543	6.89132060976348	5.65203028447798	6.74122153612712	5.83763964672088	7.43915468591925	6.71991751931367
10542	9.9592109357316	5.88851108982724	6.15008296846334	9.60227057341828	11.0039071145752	10.9192522136949	9.0918781703824	9.41251839508665	9.34322733141282	9.36061768405372	9.09100757638772	11.0269334991415	9.95814047043171	8.53936848631294	8.73349335082837	8.54635535329735	7.60673939015257	6.9136003093908	8.25979282255575	7.98026373847577	7.89200937788097	4.34539426147065	4.1843029970846	8.0437294498848	7.261379796931	5.26826269097433	7.67922965467507	5.78483336778019	8.60337736634156	4.39285918676589	5.2166758173976	7.40762673925853	5.38737618749319	7.91942184286743	5.57950545980922	10.6866975077913	7.25554547488574	8.8843907360979	9.07105895882029	8.71189675464689	8.92828187225867	10.3347289983212	10.1907353020597	8.2172436052296	8.18174936300652	10.13602778049	9.2141919498035	9.76615995633056	7.47081400728569
10623	7.24665596378327	9.96625333041523	2.36601115903512	2.36601115903512	4.86359254390143	5.35477627659283	3.49199952345983	5.82000027370525	5.51969919307688	4.26850133796291	6.70419842370237	2.36601115903512	5.64775096423743	2.81688023096851	5.00372838065304	2.36601115903512	7.25268515372136	5.7500593685843	5.66344853740075	4.30844093234418	4.40131658145095	2.36601115903512	2.36601115903512	4.5561854209732	5.33168491467765	6.60663230429162	5.11416692294788	4.99139835835507	2.36601115903512	2.36601115903512	3.71839203699445	3.6728523150999	6.03571777953626	5.03922586724701	2.36601115903512	7.31172738928877	2.36601115903512	6.28757924145916	3.30599971835449	4.52158739644094	2.36601115903512	2.36601115903512	2.36601115903512	7.22711845069816	7.57808164102162	2.36601115903512	2.36601115903512	2.36601115903512	8.10371703192156
10654	8.23957378794062	6.95585747374823	2.36601115903512	2.36601115903512	2.36601115903512	2.36601115903512	5.75283330688112	6.41802218766608	5.27391829261939	4.63923196885347	7.1691009889634	6.61912505557589	6.18239789429422	2.81688023096851	5.88289908703193	6.34299583060981	4.37732124298644	3.42180086324101	5.46530771548478	5.02858309332497	6.04778739920083	2.36601115903512	2.36601115903512	5.67475283672656	5.02093826883643	5.02892582079039	6.94339824134643	6.38289442213107	4.21520799722332	2.36601115903512	6.54286422701025	7.5702752282118	6.40997376828514	7.56346805890215	9.62823614855254	5.63117509666111	6.22734891100354	4.40024543795414	4.72590015599177	4.99436449479134	7.44603424712287	9.14267100085364	2.36601115903512	5.65153176273614	6.40228055730565	4.79614527419397	2.9807031859489	5.09156918790131	2.36601115903512
10657	4.94624216197373	3.40103939476968	4.19593154787297	7.99947023806828	6.96514405857591	7.12182193049794	5.51712327740326	5.57181871527786	4.4543709827278	5.17848365422852	7.8952913351488	2.36601115903512	6.57160387758657	7.14286077564966	5.66462607483434	7.04975541512292	5.3531683630608	7.34226832877271	5.99303567142026	5.67140000660318	6.48209995003292	4.34539426147065	4.96372536130758	6.18020835781146	5.80422591875145	6.96515825727116	6.20832096939873	6.06164640202111	3.72316747735074	5.20400907805139	3.71839203699445	5.15176469930882	5.6579825168863	5.14578409824768	2.36601115903512	3.94513717218609	7.72257237647515	5.21242532459276	6.49803141574233	6.2556660327677	6.68065771263908	7.3379224387967	8.09631541498293	6.81364782436073	5.48763495931474	5.88012190591157	5.69239440978679	6.03715719481556	6.75467848050234
10726	5.50781525814181	11.4379205278987	4.97726596004773	8.76374057947642	9.16027057122693	9.18458468749022	8.46200051253183	8.17307460791937	8.67094993165762	8.71499127229684	8.96074940012847	6.94694067889347	8.82063899519968	7.35771555486491	8.20528202210053	7.93441871981754	8.05723953111069	7.01012943598556	8.18653204393138	6.95718996053668	7.79155943156142	4.34539426147065	5.46697230346045	7.60723849910274	9.03726290104341	8.25556497980244	7.157132050571	8.97517072967498	9.59378439145637	5.72009744785966	9.51144920825623	9.86055285800934	9.36006174570585	8.48398658112161	8.06194789878663	8.22364684308849	8.84888618246739	7.87923714192023	8.28971530898933	8.02913712434628	9.49795122224473	2.36601115903512	10.4167238376222	8.34696997489915	8.83429633718641	7.40266420019742	6.30554236438007	8.91889286707557	6.61030780642152
10765	3.14125492849845	2.36601115903512	2.36601115903512	2.36601115903512	2.36601115903512	2.36601115903512	2.84541770027163	2.36601115903512	2.36601115903512	2.36601115903512	2.36601115903512	2.36601115903512	2.36601115903512	2.36601115903512	2.36601115903512	2.36601115903512	2.36601115903512	2.36601115903512	2.36601115903512	4.55327384924667	2.36601115903512	6.04103410030858	5.83934815530528	3.6791617144209	2.95537705462822	2.36601115903512	2.36601115903512	3.56301142174217	3.39542742538521	5.72009744785966	2.36601115903512	2.36601115903512	3.24381124145827	2.36601115903512	2.36601115903512	2.36601115903512	2.36601115903512	2.36601115903512	2.36601115903512	2.36601115903512	4.36026563090651	9.23647219140038	2.36601115903512	2.74646548037978	2.36601115903512	2.36601115903512	2.36601115903512	2.36601115903512	3.68564076666728
10768	4.30933873028416	2.36601115903512	2.36601115903512	5.12710998305559	4.86359254390143	5.35477627659283	3.93688704631446	2.36601115903512	2.36601115903512	2.36601115903512	6.12061422599943	2.36601115903512	2.99392611977693	4.8943884891318	5.00372838065304	7.13024738648859	3.26606649344847	3.42180086324101	3.24658855435164	6.18887381328361	5.8440112688598	2.36601115903512	2.36601115903512	6.26880417767692	5.28432274491156	4.63185785923665	2.36601115903512	4.99139835835507	3.72316747735074	2.36601115903512	3.19518346304537	4.51634854944164	4.34109060792523	2.36601115903512	2.36601115903512	5.02159983391793	4.18073053934451	4.40024543795414	5.06890761329076	6.71912230805887	3.36218335046731	2.36601115903512	2.36601115903512	3.29599539883549	5.01044478126946	2.36601115903512	4.60437542585639	4.38829704219467	3.9484195588366
10772	9.01859932350765	2.36601115903512	4.97726596004773	7.97120237907357	7.09722606736252	7.12182193049794	10.0159442608589	7.57302503072916	6.99232349513708	9.88046227452618	9.45418870982744	4.52780128601953	8.61878142749742	9.26240429532749	9.08118278589186	9.30020022404775	9.54802706723856	8.36855764708675	9.25274571000216	8.52340307436752	8.27008105017766	5.14977971317269	5.83934815530528	8.14082610092381	6.96359736902257	7.3594982218443	5.76257650684913	7.24560643321242	6.06353804107976	6.09942428775248	8.05204308549421	4.92997670439631	6.8755074249552	5.03922586724701	2.36601115903512	3.94513717218609	9.32093965274029	9.81209325792557	9.72791387357103	8.80820342017102	3.36218335046731	3.87260996657465	2.36601115903512	7.46162718192461	7.69580505335627	9.55978333728131	8.27209965556596	6.71611035333195	6.36241816163549
10899	6.22579241280521	9.46814421923809	4.19593154787297	8.74716497721059	8.44522771853908	8.43017088808865	6.86931872348462	7.46781239511368	7.84751521967038	6.44357553239635	6.44171549710012	9.01528668133565	7.86335944107526	7.97163118451872	7.58178391705446	6.04379242599858	7.04886085546416	7.47221416638652	8.13182731553586	7.44071048940908	7.41555016676616	9.14605925953239	9.00319714807732	7.64082559269701	6.91777605147466	8.05711442890649	8.85715309998514	6.49372416930088	8.21764281307489	8.25907174992217	6.60352231301877	6.62748491626121	5.31097619223654	7.1678136620547	7.05686600722055	8.73239288377585	6.43097588262548	7.32373731122373	6.42040135730196	8.1471518727805	6.68065771263908	8.37786651004616	3.52962713045543	7.81051237488823	6.7065146176494	8.15572115787296	7.6605818603242	8.54498369213401	7.00618800942051
1117	7.55875611943361	8.2920524291736	6.69970744945273	8.89743619590823	5.36078421106516	6.1742563866607	4.78173482743593	6.78218506109763	5.85434530278465	2.36601115903512	7.88019715733692	4.73607411014732	6.8778081002544	5.76360172576164	5.47608867713004	2.36601115903512	6.99937161765749	3.22131670240633	6.30136756282584	5.50673938587119	6.95711274016373	9.93105714104602	9.75624754618054	6.70962266284679	6.54837770403013	4.93942827417331	4.42847394507816	7.19729442075993	2.97065099578088	9.423795272293	5.83806410788896	3.35344969182718	7.36556616215593	3.92956673881302	8.75419126159052	6.50070298044534	6.28851871640131	3.83546633233712	4.59068497400698	10.6312632315444	11.4616471420589	9.9056358973533	11.4540035974463	6.9469484183904	8.52353044517722	7.42658109185206	7.42800747804117	5.91665853557523	6.40680501334886
11221	5.99637788292403	2.36601115903512	2.36601115903512	2.36601115903512	2.36601115903512	2.36601115903512	2.36601115903512	2.36601115903512	3.88134680248849	2.36601115903512	2.36601115903512	2.36601115903512	2.36601115903512	2.36601115903512	2.36601115903512	3.16289032514027	2.36601115903512	2.98840546880066	2.36601115903512	2.36601115903512	2.36601115903512	2.36601115903512	2.36601115903512	2.36601115903512	2.69058290332234	2.36601115903512	3.07565247861793	2.76999453937571	2.36601115903512	2.36601115903512	2.36601115903512	2.36601115903512	2.36601115903512	2.36601115903512	2.36601115903512	2.36601115903512	2.36601115903512	2.36601115903512	2.36601115903512	2.36601115903512	2.36601115903512	2.36601115903512	2.36601115903512	2.36601115903512	2.36601115903512	2.36601115903512	2.36601115903512	2.36601115903512	2.94969717450863
11266	6.75291988725639	2.36601115903512	2.36601115903512	6.26964874873925	5.49457367237661	5.35477627659283	4.98053506782152	4.99729741964958	3.3141085708861	4.63923196885347	4.13296005395071	2.36601115903512	2.36601115903512	3.8690122827966	5.17893461475876	5.4318227262444	4.78033284614399	4.1431365081237	4.49181036213273	3.83964361752663	3.79384012729284	5.14977971317269	4.96372536130758	4.12121382945534	4.54618991944925	2.83165823729513	4.19040832619906	3.56301142174217	2.36601115903512	4.39285918676589	2.36601115903512	2.36601115903512	5.38737618749319	3.66868737550892	5.90709240661724	4.68093263006685	2.36601115903512	3.83546633233712	4.72590015599177	4.88989056044245	2.36601115903512	2.36601115903512	2.36601115903512	2.36601115903512	2.36601115903512	4.04169958880452	2.36601115903512	3.97080026616785	2.36601115903512
11313	5.38656529679212	3.40103939476968	5.48129808521597	6.31534153954986	3.19347505078951	2.36601115903512	5.31103650934812	4.89278103103821	4.60397451136044	4.03995806707847	5.22372733698463	5.22487846021671	5.47614386447829	5.95168305137555	5.88289908703193	4.70382604362106	2.88511901090225	4.25242066053639	4.18295322619438	4.16844582852228	5.51796824519352	2.36601115903512	2.36601115903512	4.96257471179545	6.28519754906247	6.45341772555957	5.76257650684913	5.32694541125239	4.73472161850179	2.36601115903512	7.29737743381789	3.35344969182718	6.17154633943978	7.08987463324299	2.36601115903512	4.47475186829918	6.22734891100354	3.2802591634384	3.87039055638197	2.36601115903512	3.36218335046731	2.36601115903512	7.24983658160361	4.00397471817483	2.79914881086532	4.04169958880452	6.87573706165317	6.20090776871893	3.36409600737963
11315	9.49259635461465	11.8466490069107	8.35700630883913	10.4895094309697	11.2742673759628	11.3030169337527	10.0159442608589	10.6508626662278	10.6889474306176	10.7825101082544	10.7271426136544	11.7723564825879	10.554159311086	9.24452269472661	10.4945338841664	10.4995135219171	9.97665129653752	9.08914666166423	10.0393453166446	9.63462211056536	9.38563869123286	9.63325390139445	9.49493208919674	9.56382625198617	8.75406269670859	8.49425347961341	9.0566935497829	7.39587512027267	8.26875279847219	8.75882070246006	7.50241969923547	9.14836007423021	6.5495141737527	8.14171730238678	12.0646447800149	11.7884096201471	8.61218893204293	9.72925671835381	10.2827888060052	10.2694540083382	8.98777961520127	12.1923792337292	11.348303429917	9.89321485102124	9.55206486005354	10.8193179538853	11.4333942594577	10.5092860739326	8.77161439773978
115361	3.14125492849845	2.36601115903512	2.36601115903512	2.36601115903512	2.36601115903512	2.36601115903512	2.36601115903512	2.36601115903512	2.36601115903512	2.36601115903512	2.36601115903512	2.36601115903512	2.36601115903512	2.36601115903512	2.36601115903512	2.81878519445437	2.36601115903512	2.36601115903512	2.36601115903512	2.36601115903512	2.36601115903512	5.14977971317269	4.96372536130758	2.36601115903512	2.95537705462822	2.36601115903512	2.36601115903512	2.36601115903512	2.36601115903512	5.20400907805139	3.19518346304537	3.35344969182718	2.36601115903512	2.36601115903512	2.36601115903512	2.36601115903512	2.36601115903512	2.89437567866871	2.36601115903512	2.36601115903512	2.36601115903512	2.36601115903512	2.36601115903512	2.36601115903512	2.36601115903512	2.99704968542602	2.36601115903512	2.36601115903512	3.9484195588366
1163	8.53889708153347	8.47860691772096	2.36601115903512	6.35963147347938	7.13869634098118	7.16740406884222	8.24725968178255	7.25240513266472	7.56682446667688	6.57756140021982	5.48547855492418	6.67076793542438	5.47614386447829	7.97163118451872	7.30775366508517	6.08476633504964	3.56714710151229	5.21469337848682	6.48716618532082	6.07585076257071	6.33412654491524	2.36601115903512	2.36601115903512	6.37905580526266	5.5069651644237	4.24043679212855	6.27085595684593	4.07180924023989	5.50498718702281	2.36601115903512	4.40397774897783	3.6728523150999	2.36601115903512	6.03672519996718	3.49184598384953	8.1561472416662	5.40847985875912	6.68928101944255	7.47561098032207	5.49937704742313	6.05937620217444	6.57493736505206	5.44344084707666	5.24115941900425	6.7065146176494	7.45010794823524	6.57785086888985	7.64280511821714	6.57183911721343
117178	9.47783006124158	2.36601115903512	2.36601115903512	2.36601115903512	2.36601115903512	2.36601115903512	2.36601115903512	2.36601115903512	2.36601115903512	4.03995806707847	2.36601115903512	2.36601115903512	2.36601115903512	3.8690122827966	3.21689813628956	5.77001573291474	2.36601115903512	2.98840546880066	2.36601115903512	2.36601115903512	3.24979439601747	2.36601115903512	2.36601115903512	3.28508538433104	2.95537705462822	2.83165823729513	3.07565247861793	2.76999453937571	2.36601115903512	2.36601115903512	2.36601115903512	2.36601115903512	2.87066770751651	2.36601115903512	2.36601115903512	2.36601115903512	2.36601115903512	2.36601115903512	5.42745976668379	2.36601115903512	2.36601115903512	2.36601115903512	2.36601115903512	5.40901288015629	2.36601115903512	2.36601115903512	2.36601115903512	2.36601115903512	2.36601115903512
118424	4.94624216197373	2.36601115903512	2.36601115903512	5.7094586938295	2.36601115903512	2.36601115903512	5.69741702441758	4.21316253330183	2.36601115903512	3.76826817654951	7.33327260321488	6.0456569062004	5.17308371457973	3.66903411471713	5.66462607483434	6.23793056341337	5.18628467752722	4.91564366403033	4.96215248664209	5.72235978265862	5.76914536144184	2.36601115903512	2.36601115903512	5.83809385962791	4.62434606848082	2.83165823729513	2.36601115903512	4.91379236981616	4.87327094470021	2.36601115903512	7.81612102788033	2.9426115124611	5.31097619223654	5.33784890674976	2.36601115903512	5.16585767957996	3.32520040095349	4.40024543795414	3.87039055638197	3.56500789931452	4.9445883248773	2.36601115903512	2.36601115903512	6.17082101388112	2.36601115903512	2.36601115903512	4.23633856884211	3.70579541609741	3.68564076666728
127253	5.10841275192219	2.36601115903512	2.36601115903512	2.36601115903512	2.36601115903512	2.36601115903512	3.73152465115211	4.89278103103821	4.86340207006459	4.03995806707847	6.26705559747357	2.36601115903512	7.50988576903096	4.04461514056112	3.21689813628956	2.36601115903512	4.8930205628322	5.21469337848682	4.18295322619438	4.85676788222528	5.47149975682546	2.36601115903512	2.36601115903512	5.49052896168932	4.46355602791822	4.24043679212855	2.36601115903512	3.56301142174217	2.36601115903512	2.36601115903512	3.19518346304537	2.9426115124611	3.99545068110161	2.9403099038001	2.36601115903512	7.34241821804197	3.54166731815811	6.1553756809057	5.95363493516563	2.88397536474027	2.36601115903512	3.87260996657465	7.95478327556406	2.36601115903512	6.37115712598324	3.76984506782684	2.36601115903512	4.38829704219467	2.36601115903512
128240	9.66545206655827	8.79196475811512	9.728228276533	7.54218776513313	9.35757595895271	9.5194170551037	8.47029012455828	8.46499403619808	8.96867746468987	7.13633080568944	7.09258869436553	9.75049737190282	9.72882293957643	7.92748358685235	8.53832738182615	9.16821507764797	9.45012210379747	8.46821161190768	8.18653204393138	6.18887381328361	7.4032245715148	11.9696681030432	11.7497831852809	6.9783876390305	6.60730054114363	6.38726555558637	5.57704940155306	7.45185779106451	8.1780858573311	11.0346050405198	8.2357164524905	8.38555764434787	7.38433005329914	8.03484685088793	5.15498693415289	9.60206574041432	6.67957191219981	7.65278953125799	8.86673387286869	6.41473522562155	5.16679789215715	9.48603682375313	3.52962713045543	8.38102726470547	6.73123762367813	9.55978333728131	8.90366410366554	8.00976083907295	7.73731021899926
128308	4.5542209128568	6.67960294859288	8.29785023835948	6.52433023643485	8.25090779711438	8.7477802093981	10.2791971499192	10.192664470197	10.246543488821	9.45069314943976	9.45418870982744	10.9943678407639	8.57691080337972	9.05234394905083	10.1498958759685	8.59680123643848	10.069499127676	9.07433855846305	10.4278518721686	9.63794389535151	9.42274793228029	7.6610793937137	8.47910978476955	9.46415870342428	8.2181559993586	8.2921777372765	7.76862542954127	7.39587512027267	5.41710258108546	8.53047799818727	3.19518346304537	6.83376188774211	7.43920043515993	7.96379539511226	12.1960060730302	10.7104212561583	7.45549212974098	9.66992066160133	9.6364623125882	9.36100299199476	11.2440579819484	10.4419902775641	2.36601115903512	8.81393733564095	9.24382343490974	10.13602778049	11.186238619406	10.6458518911473	4.36313747733391
1314	8.38911409559219	2.36601115903512	2.36601115903512	4.32561883146597	2.36601115903512	3.26692070694556	4.78173482743593	2.36601115903512	2.36601115903512	2.36601115903512	2.93225825095524	3.99119674238696	4.9286736759378	4.69814545235557	4.80426461457202	2.81878519445437	2.88511901090225	5.67352136623805	4.62453129457186	5.77158076963465	5.76914536144184	4.34539426147065	5.46697230346045	5.98480805041304	5.86986850733527	5.70834945960604	6.69239924723525	7.19729442075993	4.21520799722332	5.20400907805139	5.62050293218381	6.34236796650707	5.83209703370585	6.65733731813715	2.36601115903512	6.05836328449987	3.89629867592387	2.36601115903512	2.36601115903512	3.26430963271613	6.88224145887978	2.36601115903512	2.36601115903512	6.45286637562214	6.84887072986874	6.49202440591386	7.73664845103808	5.09156918790131	3.36409600737963
1376	8.221959432773	2.36601115903512	2.36601115903512	2.36601115903512	2.36601115903512	2.36601115903512	4.11662636866055	2.36601115903512	2.91658022882655	2.36601115903512	2.36601115903512	2.36601115903512	2.36601115903512	3.66903411471713	2.36601115903512	2.36601115903512	2.36601115903512	3.89608074646481	2.36601115903512	2.36601115903512	4.82748066069715	2.36601115903512	2.36601115903512	3.98836534937844	4.46355602791822	4.63185785923665	3.54920859964933	4.83177325397304	5.50498718702281	2.36601115903512	6.41331530865628	7.73370126363977	6.5495141737527	6.03672519996718	2.36601115903512	2.36601115903512	3.54166731815811	2.36601115903512	2.36601115903512	2.36601115903512	2.36601115903512	7.92166922412305	2.36601115903512	2.74646548037978	6.23948040132887	2.36601115903512	2.36601115903512	3.70579541609741	5.17008140576629
142	3.14125492849845	2.36601115903512	2.36601115903512	5.31877544462659	2.36601115903512	2.36601115903512	7.5857080410795	7.39315063767725	6.26710969861553	6.81314091781382	5.40339392142658	7.06743941428453	7.50988576903096	7.35771555486491	6.49314863810216	4.20624716248648	8.53640255028659	7.79480267884797	6.79945432816815	8.44212938099604	8.24957325663019	10.1965568698155	9.97741089175975	8.38500004377932	7.10660687502277	6.96515825727116	6.14295203980185	6.92800525384334	4.73472161850179	9.423795272293	7.10099007911055	7.31886569102485	6.03571777953626	5.03922586724701	2.36601115903512	7.07639956629511	7.84978568268171	6.97727455512875	8.99276621024309	6.48814231936312	9.24105354400216	7.15783619261273	7.75578469904823	6.89132060976348	5.36661264616577	8.95802287531239	3.41037882246982	6.3005833352875	4.36313747733391
1465	6.70300420211481	3.40103939476968	3.55351749262944	5.84024817115118	3.71601398160043	2.36601115903512	3.93688704631446	2.36601115903512	2.91658022882655	3.76826817654951	2.36601115903512	7.06743941428453	4.03563666855378	6.61213847928032	5.98078369780786	6.00162071751948	5.57207712600028	4.25242066053639	3.5433983278712	4.76252316215667	4.67177823376148	2.36601115903512	2.36601115903512	4.35503086487762	4.07558140708094	3.46551494384421	4.63276318278893	4.74480867503899	6.32733579040306	2.36601115903512	4.40397774897783	5.25105853136839	4.61971912004426	3.34998582056149	2.36601115903512	4.23411202690177	2.36601115903512	5.95784985340512	2.36601115903512	2.36601115903512	6.2657482769369	2.36601115903512	10.463200801868	4.37231538666496	5.9334557112121	2.36601115903512	4.00983242688802	4.84973768286369	2.36601115903512
148413	3.14125492849845	2.36601115903512	2.36601115903512	2.36601115903512	2.36601115903512	2.36601115903512	3.20463228906291	2.36601115903512	2.36601115903512	4.79408038490252	2.36601115903512	2.36601115903512	2.36601115903512	3.66903411471713	2.36601115903512	2.36601115903512	2.36601115903512	2.71051467847408	2.87246686623151	3.14075063002647	3.93751874616103	2.36601115903512	2.36601115903512	3.6791617144209	2.36601115903512	2.36601115903512	2.36601115903512	4.20808471093643	2.36601115903512	2.36601115903512	2.36601115903512	2.36601115903512	2.36601115903512	2.36601115903512	2.36601115903512	2.36601115903512	2.36601115903512	2.36601115903512	2.36601115903512	2.36601115903512	2.36601115903512	2.36601115903512	2.36601115903512	2.36601115903512	2.36601115903512	2.36601115903512	2.36601115903512	2.36601115903512	2.36601115903512
149086	5.82028037326803	2.36601115903512	2.36601115903512	2.36601115903512	2.36601115903512	2.36601115903512	5.15522932808902	2.36601115903512	2.36601115903512	2.36601115903512	2.36601115903512	7.5535379714977	2.36601115903512	2.36601115903512	2.36601115903512	2.36601115903512	2.36601115903512	4.25242066053639	2.36601115903512	2.36601115903512	2.36601115903512	2.36601115903512	2.36601115903512	2.36601115903512	2.69058290332234	2.36601115903512	2.36601115903512	2.36601115903512	2.36601115903512	2.36601115903512	2.36601115903512	2.36601115903512	2.36601115903512	2.36601115903512	2.36601115903512	2.36601115903512	2.36601115903512	4.91819777958423	2.36601115903512	2.36601115903512	2.36601115903512	2.36601115903512	2.36601115903512	2.36601115903512	2.36601115903512	2.36601115903512	2.36601115903512	2.36601115903512	2.36601115903512
149175	3.14125492849845	2.36601115903512	2.36601115903512	2.36601115903512	5.04902075993943	4.52595392757311	3.93688704631446	2.36601115903512	2.36601115903512	2.99615181658932	2.36601115903512	2.36601115903512	2.36601115903512	2.36601115903512	5.40733915217917	2.36601115903512	2.88511901090225	4.7761957427186	3.99957257057463	2.36601115903512	4.82748066069715	2.36601115903512	2.36601115903512	4.24285400177728	3.83383762927948	4.38303965278896	6.94339824134643	3.75325291110885	5.11588649219679	2.36601115903512	2.36601115903512	2.36601115903512	2.36601115903512	2.36601115903512	2.36601115903512	2.36601115903512	2.36601115903512	2.36601115903512	2.36601115903512	2.36601115903512	2.36601115903512	2.36601115903512	2.36601115903512	4.25967063458563	2.36601115903512	3.43458486298006	2.36601115903512	3.38090659955683	2.36601115903512
149603	5.25418216639533	2.36601115903512	2.36601115903512	2.93316098198112	2.36601115903512	2.36601115903512	5.95538652996177	2.88503143468018	3.88134680248849	2.36601115903512	7.03922894274191	4.52780128601953	5.28133320288861	3.8690122827966	5.17893461475876	6.47214627066084	4.65809170805531	5.55051659538602	3.78944088860628	6.99912354897556	5.88003600738638	4.34539426147065	4.96372536130758	6.64488539311683	6.13309728134732	5.76154218537502	7.48187949924057	7.07784651168348	7.7081936327587	5.20400907805139	7.43725736212955	6.89644953773296	7.559655667522	8.90397912859648	8.90854278969165	5.72733178062605	6.31815774088136	5.59921997861688	2.36601115903512	5.18303367782534	6.05937620217444	9.08078901792719	8.55446269112224	6.50321504786741	6.33934743318145	3.43458486298006	5.61389272240595	6.03715719481556	5.53252968677347
163590	5.10841275192219	2.36601115903512	2.36601115903512	4.90602268301844	5.49457367237661	5.98356315077008	8.13702850619021	5.70123964790765	4.09863489266746	2.36601115903512	3.91329686141065	2.36601115903512	3.42996962776783	4.04461514056112	5.83134810843058	3.44052226637961	8.08122322381794	5.82274061904376	5.94307206604992	4.76252316215667	5.09604634153469	2.36601115903512	2.36601115903512	4.88994308819204	6.46587267797431	5.19281089195545	2.36601115903512	4.83177325397304	2.36601115903512	2.36601115903512	2.36601115903512	9.16118210358607	6.12767585520913	2.9403099038001	2.36601115903512	5.29699310766146	5.87524927579327	2.36601115903512	3.87039055638197	5.97839474680299	2.36601115903512	2.36601115903512	6.2380521225838	6.98287664791189	3.13182898940369	7.2767442442224	2.36601115903512	6.09383113292441	2.36601115903512
1650	6.294815812105	2.36601115903512	7.75429689288917	4.32561883146597	5.21330758083517	4.78182770572766	5.45164502505718	5.76184164187716	5.27391829261939	5.57011089921954	5.22372733698463	3.12724492166932	6.61362657995974	7.374255508343	6.99282866977195	7.04975541512292	7.09670860086199	6.7739448593937	6.48716618532082	5.81917772062494	5.56298659354171	2.36601115903512	2.36601115903512	5.79895943574738	5.90160272091879	5.40826943004078	7.55908340816379	6.13187383642178	4.40991365179334	2.36601115903512	2.36601115903512	4.80483032550516	5.6579825168863	5.14578409824768	2.36601115903512	4.47475186829918	2.76078758059806	5.59921997861688	5.50472091235734	7.5179777955731	2.36601115903512	2.36601115903512	2.36601115903512	6.17082101388112	4.92729702259947	3.76984506782684	7.51697778726971	4.71169869339496	7.29304147635126
1660	3.14125492849845	2.36601115903512	8.26733700528331	2.93316098198112	5.04902075993943	3.81728064108381	6.32803185631025	4.21316253330183	3.62542825579764	6.88383077271993	4.7790640873871	5.35685619245399	5.17308371457973	5.54727193681485	5.88289908703193	6.27380923138208	5.27213820903207	5.98987639772933	5.94307206604992	4.55327384924667	4.49721568606036	2.36601115903512	2.36601115903512	4.73269437845806	6.05057795676235	6.69131334990961	4.63276318278893	4.91379236981616	5.94284538080052	2.36601115903512	6.66173260247942	5.6652492660298	5.23030297620353	5.65896423212325	5.75257700776796	5.41719568663695	5.35228699436029	4.68234206191921	4.72590015599177	3.26430963271613	5.68104186927068	4.59337877756918	2.36601115903512	4.25967063458563	2.79914881086532	4.93601612108206	6.03129976799504	5.85241203438435	6.82178437014903
1802	7.13814653964324	2.36601115903512	2.36601115903512	4.13492305938154	2.36601115903512	2.36601115903512	3.20463228906291	2.88503143468018	5.36058178856612	2.36601115903512	6.56009879287195	2.36601115903512	3.76435606874299	2.36601115903512	3.50706078109552	2.36601115903512	5.50273377916679	3.7546326038319	6.08805349919363	2.80477297748616	3.24979439601747	2.36601115903512	2.36601115903512	3.28508538433104	4.69848490926437	2.36601115903512	2.36601115903512	4.20808471093643	4.5814392916921	2.36601115903512	2.36601115903512	2.36601115903512	4.85314788534183	4.51093033291301	2.36601115903512	2.36601115903512	3.07042102540045	2.89437567866871	2.36601115903512	6.02846697348428	2.36601115903512	2.36601115903512	2.36601115903512	4.66548221553881	4.74507801008076	2.99704968542602	2.36601115903512	2.36601115903512	2.36601115903512
1810	5.9110143023846	2.36601115903512	2.36601115903512	3.33920898406229	2.36601115903512	2.36601115903512	5.07052477463133	4.52430110229668	2.91658022882655	7.58127227150439	5.63683962617461	2.36601115903512	2.99392611977693	5.99510724330218	3.50706078109552	3.16289032514027	4.02837340617618	4.02489059208877	4.96215248664209	3.83964361752663	2.72411019537222	4.34539426147065	4.1843029970846	3.03860336336616	4.54618991944925	4.74182978881055	3.54920859964933	3.75325291110885	2.36601115903512	4.39285918676589	5.49803807682927	3.6728523150999	2.87066770751651	4.3419059001382	4.11642719776267	5.90232132150715	4.41821486152654	3.83546633233712	3.30599971835449	3.26430963271613	2.36601115903512	2.36601115903512	2.36601115903512	3.04723862145327	3.99874506390862	3.43458486298006	2.36601115903512	3.70579541609741	2.36601115903512
1945	8.5101587669308	3.40103939476968	2.36601115903512	2.36601115903512	2.36601115903512	2.36601115903512	2.84541770027163	4.02817515352524	2.36601115903512	2.36601115903512	2.36601115903512	2.36601115903512	5.64775096423743	3.15988773642894	2.85329655328403	3.67325180362995	2.36601115903512	2.36601115903512	2.36601115903512	2.36601115903512	3.24979439601747	2.36601115903512	2.36601115903512	3.03860336336616	2.36601115903512	4.74182978881055	2.36601115903512	3.34381756864408	7.35312036057072	2.36601115903512	2.36601115903512	2.36601115903512	4.48712089636633	2.36601115903512	2.36601115903512	2.36601115903512	2.36601115903512	2.36601115903512	2.9112446656782	5.87271428071709	2.36601115903512	2.36601115903512	2.36601115903512	2.74646548037978	2.36601115903512	2.36601115903512	2.36601115903512	2.36601115903512	2.36601115903512
200081	5.50781525814181	6.67960294859288	4.19593154787297	2.36601115903512	2.36601115903512	2.36601115903512	5.75283330688112	6.03168911079326	7.54848147835468	5.28679809184781	3.65407472271743	2.36601115903512	7.39410023641263	2.36601115903512	5.33514881868868	2.36601115903512	4.65809170805531	5.26772473018886	2.87246686623151	4.30844093234418	4.49721568606036	2.36601115903512	2.36601115903512	4.35503086487762	4.18278552486363	3.70157809030441	2.36601115903512	5.06504197547739	4.21520799722332	2.36601115903512	2.36601115903512	2.36601115903512	5.14485004913466	4.3419059001382	3.49184598384953	2.36601115903512	3.72985224164759	5.66552909852812	3.30599971835449	2.36601115903512	2.36601115903512	2.36601115903512	2.36601115903512	4.66548221553881	2.79914881086532	2.36601115903512	2.36601115903512	2.36601115903512	2.36601115903512
200185	10.1941501161455	7.1330749757328	2.36601115903512	9.0606051239127	8.21258239519168	7.99727838211244	9.52090062310499	9.28926658152484	10.2941105163827	10.5577359069201	8.90217866955259	9.05469653817585	9.84362577574352	8.73134806673279	9.27211045007834	9.38466346591431	7.48617083499355	7.62228688163248	9.88250503967909	9.7860220080912	8.83097557165443	5.6631633843837	7.64769120882638	9.29867009450827	7.8300926478941	7.42690636953406	3.54920859964933	6.69270781297932	7.48864002985948	7.72274521942616	8.57559284792796	5.04512849290071	6.03571777953626	7.63838613443111	8.77441274846297	8.92719568395376	7.5707875135814	8.97215615739768	9.14532070326932	8.37710828377565	7.48784796482122	8.62334519437852	2.36601115903512	8.23969100442135	8.47312065590799	9.46480644823847	10.8836293312372	9.6992448824713	7.83799798435761
200205	7.81520117316859	2.36601115903512	2.36601115903512	7.12122228225387	2.36601115903512	2.36601115903512	2.36601115903512	2.36601115903512	2.36601115903512	2.36601115903512	2.36601115903512	2.36601115903512	2.36601115903512	4.34234077140493	3.74852287887348	2.36601115903512	4.65809170805531	3.59779361657519	2.36601115903512	2.36601115903512	5.60664257844497	2.36601115903512	2.36601115903512	4.96257471179545	4.18278552486363	2.36601115903512	4.19040832619906	5.20192871637967	2.97065099578088	2.36601115903512	4.10153217068922	2.36601115903512	5.05401516754492	4.15041787078076	2.36601115903512	2.36601115903512	3.32520040095349	2.36601115903512	5.77803208998013	2.88397536474027	2.36601115903512	2.36601115903512	2.36601115903512	2.36601115903512	3.40198718922552	2.99704968542602	2.36601115903512	2.36601115903512	2.36601115903512
2023	8.5101587669308	7.71890533733764	10.8110414749538	11.8443298272306	12.4795589125049	12.5094165550532	10.8035016475807	11.0168515874197	10.4966468597763	10.8167894691782	11.6788055026528	10.9295969489901	12.0126498786819	10.9273705667453	11.5012617967617	11.5861503233808	11.4673699064867	10.5140312197899	11.5731232922991	10.6063902325221	11.0992841884387	13.4018640470078	13.2508854463178	10.9128700065647	11.9888049208362	11.8689252860336	11.6912731113442	11.5533739007562	11.9949852393756	12.6777946141017	12.4497901830185	12.4169489996417	11.5062442370591	11.9812795385799	11.8190934904035	11.514609879136	10.6843330833927	10.9855492812433	11.1354363747827	11.0086923581317	12.4863465485746	11.828172172024	12.0490066371585	12.0250930366536	12.0087493852467	10.8747003519007	11.8993504457051	11.7016651627819	10.8739414786618
2029	5.38656529679212	3.40103939476968	3.55351749262944	2.36601115903512	2.36601115903512	2.36601115903512	2.36601115903512	2.36601115903512	5.72964011660462	5.57011089921954	5.01845992850186	3.12724492166932	5.8010983256767	3.8690122827966	5.60447693226723	5.07310329557812	5.50273377916679	5.98987639772933	3.24658855435164	5.10738074276825	5.60664257844497	2.36601115903512	2.36601115903512	5.58557944496057	6.05057795676235	5.11319420202995	5.57704940155306	6.41141022156929	5.50498718702281	2.36601115903512	3.19518346304537	5.34395629119412	6.8755074249552	6.38014859891735	2.36601115903512	3.0994776948344	5.23287561115928	6.89674753152204	4.84952131002435	6.02846697348428	3.36218335046731	3.30764103805676	8.19403823529171	4.00397471817483	5.48763495931474	6.53666227575156	2.9807031859489	5.56231154513002	2.94969717450863
204	3.14125492849845	8.73816218141871	2.36601115903512	9.0538816567112	9.4510744062275	9.06924886534025	7.20354592624854	7.53879966886893	6.78859307986334	7.2477357708309	7.37694074835018	8.33984313558386	7.34505240427887	7.50016210724826	7.23026322718257	6.67359565675226	8.18447328040821	6.05166139875818	7.29385643144925	7.11807242507956	6.59478077503974	13.2483635089363	13.0282988855443	7.04680106881294	6.30905862765016	7.25208542449883	6.27085595684593	5.94944728745236	2.36601115903512	12.3279584027593	8.6636900629343	5.6652492660298	6.12767585520913	7.50461056248903	8.96241725146332	8.6611395625821	5.35228699436029	7.32373731122373	7.29165065566602	2.36601115903512	3.94586765476215	2.36601115903512	7.95478327556406	6.85300687889624	6.89336358292922	6.01243509638571	7.86081652635937	6.91793572011824	6.68429828938874
2060	4.01421778515627	2.36601115903512	2.36601115903512	3.65571637048302	2.36601115903512	2.36601115903512	4.27643312998336	2.36601115903512	3.62542825579764	4.03995806707847	3.33784620651031	2.36601115903512	2.36601115903512	2.36601115903512	4.69313721995237	4.34762836313774	2.36601115903512	3.59779361657519	3.24658855435164	2.80477297748616	3.24979439601747	2.36601115903512	2.36601115903512	2.7411531225516	3.69585571338486	2.36601115903512	2.36601115903512	2.76999453937571	2.36601115903512	2.36601115903512	2.36601115903512	5.04512849290071	3.99545068110161	4.3419059001382	2.36601115903512	2.36601115903512	2.76078758059806	2.36601115903512	3.61562004905399	4.21063755483055	2.36601115903512	2.36601115903512	2.36601115903512	4.47679832914924	3.82588024772667	3.43458486298006	2.36601115903512	2.96092102172165	3.9484195588366
2275	3.14125492849845	2.36601115903512	3.55351749262944	2.36601115903512	2.36601115903512	2.36601115903512	2.36601115903512	3.56698334144258	2.36601115903512	2.36601115903512	2.36601115903512	2.36601115903512	2.36601115903512	2.36601115903512	2.36601115903512	2.36601115903512	3.26606649344847	2.36601115903512	2.36601115903512	2.80477297748616	2.72411019537222	4.34539426147065	4.1843029970846	2.7411531225516	5.13212517848619	2.36601115903512	2.36601115903512	4.44720145447957	2.97065099578088	4.39285918676589	8.87528308052933	2.36601115903512	2.36601115903512	4.51093033291301	2.36601115903512	3.0994776948344	2.36601115903512	2.36601115903512	2.36601115903512	2.36601115903512	7.00250896392355	2.36601115903512	12.0641632665761	2.36601115903512	2.36601115903512	2.36601115903512	2.36601115903512	2.36601115903512	2.36601115903512
22826	4.30933873028416	2.36601115903512	2.36601115903512	5.48793806208254	7.36522308976684	7.41424665601903	7.01242575219529	8.3610967211522	5.08321263997314	4.03995806707847	7.59600977027227	2.36601115903512	7.63757766589973	7.30692657321855	6.96917304698483	6.77722169190308	7.16563027140235	6.69869695724556	8.13182731553586	7.37852471679683	6.83395529430409	6.34019367045506	6.13506028605671	7.20485943329975	6.35562852106606	4.24043679212855	7.50807587951465	5.78483336778019	7.84919245938956	6.39949384618584	3.19518346304537	3.6728523150999	5.45993298035001	6.54499456919239	7.50703755385948	8.1561472416662	6.31815774088136	7.42291573708572	6.3799615216206	5.2688561957742	3.36218335046731	7.83435840333329	10.0146873265074	6.23181397352713	7.64466558751756	8.02082322319351	8.83611081753152	2.96092102172165	4.36313747733391
22920	3.14125492849845	2.36601115903512	2.36601115903512	5.90144958369067	2.36601115903512	2.36601115903512	3.73152465115211	2.36601115903512	2.36601115903512	4.46574240460798	2.36601115903512	2.36601115903512	2.36601115903512	3.66903411471713	4.57273018588488	2.36601115903512	2.36601115903512	2.71051467847408	2.36601115903512	2.80477297748616	4.58713555571909	2.36601115903512	2.36601115903512	3.98836534937844	4.07558140708094	2.36601115903512	2.36601115903512	3.0852492780168	2.36601115903512	2.36601115903512	3.19518346304537	2.36601115903512	2.36601115903512	2.9403099038001	2.36601115903512	5.16585767957996	2.36601115903512	6.10847132895369	2.36601115903512	2.36601115903512	2.36601115903512	2.36601115903512	2.36601115903512	3.29599539883549	2.36601115903512	2.36601115903512	2.36601115903512	2.36601115903512	2.36601115903512
23028	3.14125492849845	2.36601115903512	2.36601115903512	4.78132171836434	4.86359254390143	4.2147005729515	4.11662636866055	4.65786106930028	2.36601115903512	5.38754533784865	3.65407472271743	2.36601115903512	4.63423894105644	3.43680589627738	6.15863242014467	2.81878519445437	3.81611391580241	4.98061857500051	4.62453129457186	5.50673938587119	4.75172894577215	5.14977971317269	4.96372536130758	5.22126549481713	5.77024952511962	5.53588301218279	6.00259571209771	5.44198740400208	5.41710258108546	4.39285918676589	3.71839203699445	5.43123236145172	5.93749678614824	2.36601115903512	2.36601115903512	2.36601115903512	4.41821486152654	4.68234206191921	5.5780539382202	4.52158739644094	5.35930581434638	3.87260996657465	2.36601115903512	5.29930769616839	2.79914881086532	3.76984506782684	4.23633856884211	2.96092102172165	4.53295593611545
23029	3.14125492849845	2.36601115903512	4.19593154787297	2.93316098198112	2.36601115903512	2.36601115903512	5.15522932808902	4.52430110229668	7.43323821728342	5.38754533784865	7.19372917550241	6.1942212997755	6.06614678787295	5.81297027394911	6.02734315152778	7.39747564066126	7.31469356338186	5.67352136623805	5.46530771548478	3.83964361752663	4.89945251802325	2.36601115903512	2.36601115903512	4.73269437845806	5.0776025901829	2.36601115903512	3.54920859964933	3.92130568230816	2.36601115903512	2.36601115903512	2.36601115903512	6.097549734831	2.36601115903512	2.9403099038001	2.36601115903512	5.02159983391793	5.23287561115928	6.20080299143163	4.4414738224957	3.81371351702232	2.36601115903512	4.27754580527575	2.36601115903512	5.85908954315503	5.4283924447166	6.66284295784682	5.90512303188071	5.97816555548025	5.75486120506492
23215	4.5542209128568	2.36601115903512	7.16454556629294	3.33920898406229	2.36601115903512	2.36601115903512	8.05121594181555	6.12692101597101	6.69162754635707	7.60238759766805	7.76987025709203	5.47776602546525	6.34089928390735	7.45422510996269	6.81846464987364	7.91182539479926	5.87616933489354	7.98098843854819	6.74217177757502	7.67864068561414	6.8702288707054	8.84655628814992	8.84873343103518	7.38742515683402	9.52629366170798	9.48390404564723	8.95561918724382	10.6052830500739	9.28174466781478	8.6491622633194	11.1262415342116	9.65835009009184	11.450576446895	9.10226378843161	5.75257700776796	5.41719568663695	7.28586255899467	6.44688681038291	7.17831089627262	7.99176441185322	8.05893288095835	8.22606040637491	7.36621632127374	8.28356441485348	7.83917084566539	7.54055669293923	6.73446875074881	7.58467041998082	8.61961632105051
23261	5.82028037326803	2.36601115903512	6.50422228956241	7.56127726052016	7.29359470717693	7.07475249957801	7.10050690791542	7.02405009111392	7.0970033201965	6.44357553239635	5.12474125191244	4.73607411014732	7.59625685406427	7.14286077564966	7.83833354764861	8.34183536949259	6.8676693307236	4.91564366403033	5.3162735177985	6.676231161459	6.73906864021828	4.34539426147065	4.1843029970846	7.04680106881294	5.54764881107222	6.24510103580196	6.27085595684593	4.07180924023989	4.40991365179334	4.39285918676589	4.10153217068922	3.6728523150999	5.38737618749319	6.38014859891735	7.35420616065995	5.90232132150715	3.54166731815811	5.66552909852812	6.00772050027646	7.53539866814092	4.68180987579366	9.59629968699378	8.55446269112224	7.21206106453598	5.16361264491269	6.98619958337948	6.44811187647198	5.91665853557523	7.16967029502422
23381	3.64278080898174	2.36601115903512	2.36601115903512	2.36601115903512	6.71396575222953	6.26091476007939	3.93688704631446	2.36601115903512	2.36601115903512	4.26850133796291	3.91329686141065	7.85083203529886	5.93970077416719	5.14628228219407	3.74852287887348	5.81940685203776	2.36601115903512	4.02489059208877	5.89131584686886	5.18209657340911	5.32237672997391	4.34539426147065	5.83934815530528	5.22126549481713	5.93265389109057	5.02892582079039	8.90722603777033	6.8675436282324	7.44486615811785	4.39285918676589	2.36601115903512	8.19919770289065	6.08242937486958	2.36601115903512	2.36601115903512	2.36601115903512	5.66066011891145	5.59921997861688	2.36601115903512	6.80781293174495	2.36601115903512	2.36601115903512	2.36601115903512	5.65153176273614	3.13182898940369	2.36601115903512	2.36601115903512	2.36601115903512	4.17062937125215
23400	3.14125492849845	2.36601115903512	8.94406614485207	2.36601115903512	2.36601115903512	2.36601115903512	3.93688704631446	2.36601115903512	2.36601115903512	2.36601115903512	2.36601115903512	5.22487846021671	2.36601115903512	2.36601115903512	4.69313721995237	2.36601115903512	2.36601115903512	5.67352136623805	2.36601115903512	2.36601115903512	2.36601115903512	2.36601115903512	2.36601115903512	2.36601115903512	3.54326770292007	2.36601115903512	2.36601115903512	2.76999453937571	2.36601115903512	2.36601115903512	2.36601115903512	2.36601115903512	2.36601115903512	2.36601115903512	2.36601115903512	3.94513717218609	2.36601115903512	2.36601115903512	2.36601115903512	2.36601115903512	2.36601115903512	5.58111073179897	2.36601115903512	2.36601115903512	2.36601115903512	2.36601115903512	2.36601115903512	5.29862359755337	2.36601115903512
23499	6.89307245783701	2.36601115903512	5.48129808521597	2.36601115903512	2.36601115903512	2.36601115903512	3.93688704631446	5.18603589572205	2.36601115903512	3.43325870232979	3.33784620651031	2.36601115903512	4.63423894105644	2.36601115903512	5.17893461475876	7.11054148494553	2.36601115903512	5.85775272213859	3.99957257057463	2.80477297748616	4.18797567956552	2.36601115903512	2.36601115903512	3.98836534937844	4.37589996447365	2.83165823729513	4.97083680888978	5.44198740400208	2.36601115903512	2.36601115903512	4.10153217068922	2.36601115903512	5.71838583339523	2.36601115903512	2.36601115903512	2.36601115903512	8.56352214187888	2.89437567866871	4.72590015599177	3.26430963271613	2.36601115903512	2.36601115903512	2.36601115903512	5.24115941900425	4.29251710973999	2.36601115903512	2.9807031859489	2.36601115903512	2.36601115903512
23528	4.01421778515627	2.36601115903512	2.36601115903512	2.36601115903512	2.36601115903512	2.36601115903512	4.42029022496957	2.36601115903512	2.36601115903512	2.99615181658932	2.36601115903512	2.36601115903512	3.42996962776783	5.54727193681485	5.25915503285073	3.87360140049069	5.82026364832684	4.1431365081237	3.24658855435164	2.36601115903512	3.45479295913266	2.36601115903512	2.36601115903512	3.03860336336616	4.28257154363988	3.90439186625033	2.36601115903512	4.65226375998656	2.36601115903512	2.36601115903512	2.36601115903512	2.36601115903512	2.87066770751651	3.92956673881302	2.36601115903512	2.36601115903512	3.32520040095349	3.83546633233712	2.36601115903512	4.77725627950206	2.36601115903512	2.36601115903512	10.2296649639443	2.36601115903512	2.36601115903512	2.36601115903512	2.36601115903512	3.70579541609741	2.94969717450863
23557	8.43570401987569	2.36601115903512	2.36601115903512	5.63933095813379	2.36601115903512	2.36601115903512	4.78173482743593	6.89471194320603	5.51969919307688	4.93390773316015	2.93225825095524	2.36601115903512	5.28133320288861	3.43680589627738	5.17893461475876	3.87360140049069	3.26606649344847	5.26772473018886	3.99957257057463	3.14075063002647	4.67177823376148	10.5431214121059	10.3237524147818	4.24285400177728	3.17902512414608	3.18312124620275	2.36601115903512	4.33259141634354	3.39542742538521	9.58136460443853	2.36601115903512	2.36601115903512	2.36601115903512	2.36601115903512	4.55087338742133	3.0994776948344	2.36601115903512	4.40024543795414	7.02938966214341	3.81371351702232	2.36601115903512	2.36601115903512	4.16524939189172	5.40901288015629	3.40198718922552	5.48395744896965	2.36601115903512	4.38829704219467	2.94969717450863
23585	4.5542209128568	2.36601115903512	2.36601115903512	2.93316098198112	6.91828557693397	6.49344745872628	3.93688704631446	2.88503143468018	4.86340207006459	3.43325870232979	2.93225825095524	7.75837768185621	2.99392611977693	3.15988773642894	4.4413513549755	5.6108064185232	2.36601115903512	3.89608074646481	3.99957257057463	3.14075063002647	3.79384012729284	2.36601115903512	2.36601115903512	3.6791617144209	3.54326770292007	4.24043679212855	2.36601115903512	3.56301142174217	2.36601115903512	2.36601115903512	2.36601115903512	2.36601115903512	2.36601115903512	2.36601115903512	2.36601115903512	2.36601115903512	2.36601115903512	3.58440780315813	3.30599971835449	2.36601115903512	2.36601115903512	2.36601115903512	2.36601115903512	3.69298483793618	3.13182898940369	2.36601115903512	2.36601115903512	2.36601115903512	2.36601115903512
25874	9.84877720008013	3.40103939476968	8.82340737612405	8.44196994812443	9.38368233330077	9.23896962472192	8.4785323771214	8.86788385009797	8.0037850786726	7.53809123909381	7.83394330649682	8.87921972798658	8.75644087158466	7.81081583773733	8.76130670606145	6.44092630463267	9.33015180534096	6.42289025506404	8.97670945570685	8.23838109301697	7.08608337057365	4.34539426147065	4.1843029970846	7.79794623754206	5.42198536342194	4.63185785923665	3.54920859964933	4.83177325397304	5.74046417312557	4.39285918676589	2.36601115903512	7.34157314793642	4.61971912004426	2.9403099038001	10.9014925398836	8.59894970232311	6.51015273449772	7.10223762227319	8.07851695750513	7.94037874336301	8.19137021232326	9.04234430815498	2.36601115903512	7.84995590255022	6.54855833114948	8.34330879628143	8.346814222528	8.20248078360772	7.03475415178151
25936	6.59767245034708	2.36601115903512	9.51102212591701	4.90602268301844	2.36601115903512	2.36601115903512	4.67101873709769	4.37710331839827	5.66299753488946	2.99615181658932	4.90372188650535	2.36601115903512	2.36601115903512	4.20114448482642	3.21689813628956	3.16289032514027	2.36601115903512	3.59779361657519	4.18295322619438	3.14075063002647	5.15604374531377	2.36601115903512	4.1843029970846	4.24285400177728	3.95976705034162	2.36601115903512	2.36601115903512	4.5533729467715	3.39542742538521	4.39285918676589	2.36601115903512	3.35344969182718	2.36601115903512	2.36601115903512	2.36601115903512	2.36601115903512	2.36601115903512	2.89437567866871	3.30599971835449	2.36601115903512	2.36601115903512	7.67596111575466	2.36601115903512	4.25967063458563	6.05594443836623	6.13362639080893	3.7410190344654	2.36601115903512	7.26919683145014
25949	4.5542209128568	8.64377695336805	8.84423103858424	8.53180789735177	5.72984909380432	4.99908354550734	7.33645503597895	5.27188705641571	4.4543709827278	6.95121812064153	3.33784620651031	2.36601115903512	7.41801269040963	3.66903411471713	5.66462607483434	5.22744655202499	4.37732124298644	6.46890753613378	5.72387729058473	7.81401555888414	7.24646780963718	4.34539426147065	6.13506028605671	7.46447801813616	5.37754152883547	5.9566324820456	6.33079254598472	4.99139835835507	7.32924238396614	5.72009744785966	3.71839203699445	2.36601115903512	3.78562675442116	4.9241650066234	2.36601115903512	7.73828028457562	6.22734891100354	6.44688681038291	7.53206354035855	5.97839474680299	4.36026563090651	3.30764103805676	2.36601115903512	5.18056866806211	6.3068205315573	7.62566781144522	5.61389272240595	7.14945038262581	2.94969717450863
26135	5.72345474781678	2.36601115903512	2.36601115903512	8.13305399121912	8.83403450308531	8.87686634185351	7.75811165493369	8.3997488015192	6.0754392464479	7.49357778022859	9.14883092612068	7.93771664331899	7.81013951927259	8.1261041477345	8.40362534113053	9.47219568649163	8.32166566418994	8.51830874818529	8.16489842837578	8.90608645429337	8.74079243391078	8.03943058523445	7.90453104404228	8.80108206009376	8.16030255516722	7.5679601726062	9.21615480362906	7.88702141116378	5.66616192115252	6.39949384618584	9.39616163036005	8.22385232066854	6.70686788977592	7.14229897556314	9.17509269526554	8.12117497806721	8.02176431940758	8.46763741679893	8.21121392235763	9.27546707199766	6.60667735251581	9.36664416054334	5.97027684765738	7.73877982715584	8.08915156113031	8.49804515933753	8.64208487091995	7.46086303347238	7.78853231649012
261726	7.94969955873075	3.40103939476968	9.07315723608616	2.36601115903512	5.36078421106516	5.63988926796186	6.53186781435041	4.02817515352524	6.51395922751759	6.44357553239635	3.65407472271743	6.39180794009202	6.84290283890956	4.20114448482642	7.01610266445363	7.00776020872634	7.90430787307524	4.84760389139225	4.74606453703479	5.67140000660318	5.37381621455032	4.34539426147065	5.46697230346045	5.67475283672656	4.83622721339704	4.93942827417331	5.6727931938244	4.65226375998656	4.21520799722332	5.20400907805139	2.36601115903512	3.35344969182718	4.17859700661005	2.36601115903512	4.55087338742133	4.47475186829918	3.72985224164759	6.81145862080018	2.9112446656782	6.55799447173464	3.94586765476215	7.00629194837671	2.36601115903512	3.85684329474299	5.59928619783042	4.79614527419397	6.2547065190068	6.48138596339191	9.2139605800091
27022	3.14125492849845	2.36601115903512	2.36601115903512	2.36601115903512	2.36601115903512	2.36601115903512	2.36601115903512	2.36601115903512	2.36601115903512	2.36601115903512	2.36601115903512	2.36601115903512	2.36601115903512	2.36601115903512	2.36601115903512	2.36601115903512	2.36601115903512	2.36601115903512	2.36601115903512	2.36601115903512	2.36601115903512	2.36601115903512	2.36601115903512	2.36601115903512	2.36601115903512	2.36601115903512	2.36601115903512	2.36601115903512	2.36601115903512	2.36601115903512	2.36601115903512	2.36601115903512	2.36601115903512	2.36601115903512	2.36601115903512	2.36601115903512	2.36601115903512	2.36601115903512	2.36601115903512	2.36601115903512	2.36601115903512	2.36601115903512	2.36601115903512	2.36601115903512	2.36601115903512	2.36601115903512	2.36601115903512	2.36601115903512	2.36601115903512
27095	4.5542209128568	2.36601115903512	3.55351749262944	4.32561883146597	5.36078421106516	5.18786414984943	6.36406779583098	6.62793570208225	5.08321263997314	4.26850133796291	3.33784620651031	7.95864414267138	5.56449747266664	5.36066412085972	5.54171052393131	2.36601115903512	6.52706702623432	5.15963803666446	6.13331424988301	4.01339161530085	5.47149975682546	2.36601115903512	2.36601115903512	5.03172433847745	5.86986850733527	3.90439186625033	6.33079254598472	5.94944728745236	6.22752754054016	2.36601115903512	2.36601115903512	2.36601115903512	5.23030297620353	3.92956673881302	10.1686454111406	5.16585767957996	4.30435377716509	5.90393310876847	6.60716521155848	5.09178105468991	7.64394464632019	4.27754580527575	4.16524939189172	6.57558930840658	6.20459373550343	6.88625590253248	5.76684410144794	6.91793572011824	2.94969717450863
27101	9.77217851421725	2.36601115903512	3.55351749262944	7.56127726052016	8.83403450308531	8.73269749395251	7.60088853619986	7.02405009111392	6.65780128052412	7.86951848380066	7.48065640978497	6.39180794009202	7.00955109460117	7.51515504959994	7.65774175255646	7.02891061059739	7.1430202592967	6.82791216542202	7.64585534388086	5.5637401100691	6.25402954245079	5.14977971317269	4.96372536130758	5.94950441244051	5.90160272091879	5.86238249130812	6.90448176073216	5.26579080507529	4.87327094470021	5.20400907805139	2.36601115903512	7.29579510446805	3.24381124145827	4.3419059001382	6.68189949838802	5.29699310766146	8.60619460893342	6.81145862080018	5.34582574180033	4.88989056044245	4.9445883248773	3.87260996657465	2.36601115903512	6.10713518337487	6.05594443836623	7.2767442442224	6.30554236438007	7.90279956147616	5.88607396182078
2787	6.42368173271405	10.4065115155957	5.67970845416547	8.820299881158	4.65076678866181	5.50436453183511	8.98021792191046	9.23151107803535	9.97846635544481	9.56266172143012	7.11854627736301	8.92246955345153	9.35436900708958	9.22185444036718	8.84816631638956	7.42963961974387	9.31506119436029	8.39858889807065	9.09582221625472	7.95917339752115	7.97762927674477	6.7991515771679	6.77289278894908	8.11715767902508	6.28519754906247	5.8128432155937	7.83221501411824	5.49624171268519	7.55190697024161	6.39949384618584	7.47020639855939	2.9426115124611	2.36601115903512	6.14346161882239	9.41294792545068	8.85453139605104	6.02654540576473	9.04246409429465	8.22269333139158	6.2971075689449	8.75075428108952	5.07180807213942	8.09631541498293	7.47430316679159	7.27596876853427	9.88298414368223	9.45838699508316	8.59492297540754	6.16980734495535
284613	6.70300420211481	2.36601115903512	2.36601115903512	2.36601115903512	2.36601115903512	2.36601115903512	2.36601115903512	2.36601115903512	2.36601115903512	2.36601115903512	2.36601115903512	2.36601115903512	2.36601115903512	2.36601115903512	2.36601115903512	2.36601115903512	2.36601115903512	2.36601115903512	2.36601115903512	3.41307596747914	2.36601115903512	2.36601115903512	2.36601115903512	2.7411531225516	3.37261122156008	2.36601115903512	3.07565247861793	4.44720145447957	2.36601115903512	2.36601115903512	2.36601115903512	2.36601115903512	4.61971912004426	2.36601115903512	2.36601115903512	2.36601115903512	2.36601115903512	3.2802591634384	2.36601115903512	2.36601115903512	2.36601115903512	2.36601115903512	2.36601115903512	2.36601115903512	2.36601115903512	2.36601115903512	2.36601115903512	2.36601115903512	2.36601115903512
2882	7.83850646737577	2.36601115903512	2.36601115903512	2.36601115903512	2.36601115903512	2.36601115903512	2.36601115903512	2.36601115903512	2.36601115903512	2.36601115903512	2.36601115903512	2.36601115903512	2.36601115903512	2.36601115903512	2.36601115903512	2.36601115903512	2.36601115903512	2.36601115903512	2.36601115903512	2.36601115903512	2.36601115903512	2.36601115903512	2.36601115903512	2.36601115903512	2.36601115903512	2.36601115903512	2.36601115903512	2.36601115903512	2.36601115903512	2.36601115903512	2.36601115903512	2.36601115903512	2.36601115903512	2.36601115903512	2.36601115903512	2.36601115903512	2.36601115903512	2.36601115903512	2.36601115903512	2.36601115903512	2.36601115903512	2.36601115903512	4.16524939189172	2.36601115903512	2.36601115903512	2.36601115903512	2.36601115903512	2.36601115903512	2.36601115903512
28956	5.99637788292403	2.36601115903512	3.55351749262944	3.91512562222889	9.19016357882875	9.27064296113912	8.78801806270805	9.1317111899595	8.69616485999828	10.0437329739574	9.3319345461896	7.93771664331899	9.26490406854189	6.74525945123639	8.5543140805496	7.38112068877691	7.20981424450611	7.10060296221614	8.87378969770715	6.03611926346629	7.35284137014008	2.36601115903512	2.36601115903512	7.12799373343064	6.52818955855093	6.77129829184017	5.84709817997756	6.78277257896545	7.06582686093914	2.36601115903512	4.40397774897783	7.58937512367288	7.0023908176558	6.69292152411035	8.48644848681421	8.56030692813308	7.92876133369925	8.56639176078784	7.62150348894383	7.24902545112187	8.92828187225867	5.58111073179897	2.36601115903512	8.28356441485348	8.00040652352221	9.87431466291526	9.31688057011594	8.89517151174113	9.01326818919558
29089	9.75390902469009	2.36601115903512	2.36601115903512	8.17083080153591	3.71601398160043	4.78182770572766	6.13297109506431	6.25892838215796	6.72467883772795	5.06137228043771	2.93225825095524	4.91803805826192	5.05604827076638	5.48771149564161	6.316943304667	6.64648287939448	5.76210392867189	6.13964422383648	5.05915863719945	4.16844582852228	5.21364533836468	2.36601115903512	2.36601115903512	5.03172433847745	5.02093826883643	6.00154475179686	5.92694092526435	3.75325291110885	2.36601115903512	2.36601115903512	2.36601115903512	5.43123236145172	2.87066770751651	3.66868737550892	8.15742890091467	4.47475186829918	3.89629867592387	5.59921997861688	6.3799615216206	4.77725627950206	2.36601115903512	4.85233541517991	3.52962713045543	5.05117338678735	4.53647082808711	7.32843837823737	5.96959037269345	4.19459850178999	8.18242519906038
29097	7.88401716177225	7.75547459270573	3.55351749262944	5.96016004691095	2.36601115903512	2.36601115903512	6.0469094994781	5.70123964790765	7.70573227397855	6.88383077271993	5.83771944437075	7.75837768185621	7.21460057025327	6.33636199126046	7.34499196729554	6.27380923138208	5.82026364832684	4.1431365081237	7.58199317702828	5.32083469298699	5.51796824519352	4.34539426147065	4.1843029970846	5.49052896168932	5.13212517848619	5.53588301218279	2.36601115903512	3.92130568230816	3.39542742538521	4.39285918676589	4.65387609307427	2.9426115124611	2.87066770751651	2.36601115903512	2.36601115903512	5.02159983391793	5.23287561115928	6.81145862080018	6.42040135730196	5.18303367782534	6.94362808242137	8.27108768653013	3.52962713045543	6.26136996178723	5.08906044743806	7.66641163575905	5.83763964672088	7.41711469450131	4.36313747733391
29101	8.8681886724707	6.89159327742838	5.85410169650664	6.95795951991778	9.33990551009977	9.21746103517578	6.36406779583098	6.41802218766608	7.04561262619049	7.55984330468332	8.81755260036034	3.12724492166932	8.78430487155888	8.0038773322648	7.30775366508517	4.98926279364204	7.76318208366281	5.95796245270839	6.74217177757502	6.93575706073533	6.38515608215883	6.04103410030858	6.13506028605671	6.53008369977854	6.56828724374645	6.20725779266006	8.19674762143116	6.09718739296514	7.22957060868928	6.09942428775248	3.19518346304537	3.6728523150999	5.71838583339523	5.24501032380829	5.75257700776796	8.70903061967623	6.16347024706591	6.10847132895369	6.15878139871882	5.81682174422358	2.36601115903512	2.36601115903512	3.52962713045543	5.55935659706905	7.92739894688176	8.05190943524613	5.90512303188071	5.09156918790131	7.55210801424021
2944	4.94624216197373	2.36601115903512	2.36601115903512	2.36601115903512	2.36601115903512	2.36601115903512	2.36601115903512	2.36601115903512	2.36601115903512	2.99615181658932	2.36601115903512	2.36601115903512	2.36601115903512	2.36601115903512	2.36601115903512	2.36601115903512	2.36601115903512	2.36601115903512	2.36601115903512	2.36601115903512	2.72411019537222	2.36601115903512	2.36601115903512	2.7411531225516	2.36601115903512	2.36601115903512	2.36601115903512	2.36601115903512	2.36601115903512	2.36601115903512	2.36601115903512	2.36601115903512	2.36601115903512	2.36601115903512	2.36601115903512	2.36601115903512	2.36601115903512	2.36601115903512	2.9112446656782	2.36601115903512	2.36601115903512	2.36601115903512	2.36601115903512	2.36601115903512	2.36601115903512	2.36601115903512	2.9807031859489	3.70579541609741	2.36601115903512
2946	4.30933873028416	2.36601115903512	2.36601115903512	2.36601115903512	2.36601115903512	2.36601115903512	2.36601115903512	2.36601115903512	2.36601115903512	2.36601115903512	2.36601115903512	2.36601115903512	2.36601115903512	2.36601115903512	2.36601115903512	2.36601115903512	2.36601115903512	2.36601115903512	2.36601115903512	2.36601115903512	2.72411019537222	2.36601115903512	2.36601115903512	2.7411531225516	2.36601115903512	2.36601115903512	2.36601115903512	2.36601115903512	2.36601115903512	2.36601115903512	2.36601115903512	2.36601115903512	2.36601115903512	2.36601115903512	2.36601115903512	2.36601115903512	2.36601115903512	2.36601115903512	2.36601115903512	2.36601115903512	2.36601115903512	2.36601115903512	2.36601115903512	2.36601115903512	2.36601115903512	2.36601115903512	2.36601115903512	2.96092102172165	2.36601115903512
2947	5.61966020979833	2.36601115903512	2.36601115903512	2.36601115903512	2.36601115903512	2.36601115903512	2.36601115903512	4.21316253330183	2.36601115903512	2.36601115903512	2.36601115903512	2.36601115903512	5.28133320288861	2.36601115903512	2.85329655328403	7.29644356325867	2.36601115903512	4.25242066053639	2.36601115903512	4.55327384924667	4.18797567956552	2.36601115903512	2.36601115903512	4.5561854209732	4.07558140708094	2.36601115903512	2.36601115903512	3.0852492780168	2.36601115903512	2.36601115903512	2.36601115903512	2.36601115903512	2.36601115903512	5.42507274567114	2.36601115903512	3.0994776948344	5.16924665276865	2.36601115903512	2.36601115903512	3.81371351702232	2.36601115903512	2.36601115903512	5.44344084707666	4.13748005770218	5.23450087230254	5.80911774149865	2.36601115903512	2.36601115903512	2.36601115903512
2987	9.08830563763181	9.79237707807611	6.39555655989063	6.7068401597751	2.36601115903512	3.26692070694556	8.84650396799309	8.28053992906104	8.1809443725231	7.77968671228349	8.69351950129851	10.4719254036091	8.88210167441172	8.21142502421791	8.45562348632069	8.35026173733236	8.29114402285599	7.72066308724653	8.94532861133385	8.36404807828355	8.19341636075769	6.34019367045506	7.33500538246623	8.32427936582429	7.58828022154231	8.51763323545123	8.63743118026823	7.38153331007473	8.92347084525509	7.48812434896539	6.96889397039144	8.76733860662192	6.44614444081383	8.47379406873599	10.8452483691176	9.55697969074389	8.08347360302421	8.33130509455888	8.63722355727403	8.22436979678658	7.68046559595694	8.35713364572312	10.1344062923053	8.45962700801487	8.19069047216312	9.11344966293536	8.96819523291805	8.41756623387605	7.47081400728569
29920	3.14125492849845	2.36601115903512	2.36601115903512	4.4940258831216	2.36601115903512	2.36601115903512	3.20463228906291	2.36601115903512	2.36601115903512	2.36601115903512	2.36601115903512	3.12724492166932	3.42996962776783	2.36601115903512	3.50706078109552	2.36601115903512	2.36601115903512	3.89608074646481	2.36601115903512	2.36601115903512	3.79384012729284	2.36601115903512	2.36601115903512	3.49553731184804	4.37589996447365	5.33996376855764	3.07565247861793	3.34381756864408	3.39542742538521	2.36601115903512	2.36601115903512	2.36601115903512	4.74114947292716	2.36601115903512	2.36601115903512	3.58340232375169	2.36601115903512	2.36601115903512	2.36601115903512	3.56500789931452	2.36601115903512	2.36601115903512	2.36601115903512	4.25967063458563	2.36601115903512	2.36601115903512	2.36601115903512	2.96092102172165	2.36601115903512
3020	6.84785103373743	8.13437657136194	9.31611066084116	7.65311026713923	8.4779095527772	8.55546321257494	8.87800002520673	8.43739229446056	8.08238831691522	8.83580828676099	8.53871261888307	8.92246955345153	8.70877053096965	8.19289611279458	8.01044940760757	8.5390026184861	8.0204994239894	7.77662190053828	9.04935043796055	8.11984669401683	7.81035097641853	10.5721680649007	10.5027786413182	7.97516668669263	7.24909766758875	6.98765684333777	7.01821678111294	5.86948689557719	6.91356963342055	9.99397302106007	5.93566274403004	8.96308811627742	4.61971912004426	6.69292152411035	11.3719405055223	8.27227662358628	7.81901845062413	8.38148703069816	8.10356928353132	6.02846697348428	8.38083141625379	9.24777986554999	10.1095753416094	7.66329317786173	6.9365252244862	6.85134118457523	8.42935565221829	8.53478499378044	8.10371703192156
3065	4.76350618738246	2.36601115903512	3.55351749262944	2.36601115903512	3.19347505078951	2.36601115903512	6.09058193497841	3.26593198590328	2.36601115903512	2.36601115903512	4.90372188650535	2.36601115903512	5.87206338520827	2.81688023096851	2.85329655328403	4.90024774224055	7.02432843183732	4.621812599051	6.30136756282584	5.61857407898765	5.03344514846414	4.34539426147065	6.58993081671958	5.16081032907813	5.77024952511962	3.18312124620275	7.40030937260474	5.44198740400208	2.97065099578088	6.85952710545215	2.36601115903512	2.9426115124611	4.48712089636633	5.14578409824768	6.91834395350599	3.58340232375169	5.7062074917997	4.68234206191921	3.30599971835449	2.36601115903512	2.36601115903512	2.36601115903512	2.36601115903512	3.04723862145327	2.36601115903512	2.36601115903512	2.36601115903512	3.38090659955683	2.36601115903512
3151	6.07697146575676	5.42676350149606	4.19593154787297	8.5414531357398	8.37755545753053	8.33350811670548	8.00631644193842	7.93066526274156	7.28600850403192	8.27658350771295	8.39743637008711	7.02838085376236	6.28997610139212	7.10372160524677	7.32649296048796	8.14279253378128	7.16563027140235	6.73681144901843	7.58199317702828	6.07585076257071	7.36560308449352	5.6631633843837	5.83934815530528	7.06340927142182	7.1335830872583	6.98765684333777	6.49696956469673	7.09552801563667	3.9900635542418	5.20400907805139	8.49783218842279	4.51634854944164	5.6579825168863	6.92010039318116	2.36601115903512	8.06707375486112	9.84843622196309	7.05354342618097	7.37631850213086	8.65724716777543	6.7510287448058	4.85233541517991	3.52962713045543	5.24115941900425	5.75206382452174	7.8005831691258	7.67997779786043	6.94898977759762	6.22042396672389
3192	8.03286841982461	7.1330749757328	6.78833811309604	6.7068401597751	4.09879671092031	3.81728064108381	8.58160491148636	7.04858232120893	5.44233304760091	8.01833787194789	7.81818984069677	3.12724492166932	6.77045180640169	7.58786800725359	6.11618313244947	7.66399563129065	6.83982210356461	7.36678211315902	6.95880185218456	5.99526250523686	6.99045228627142	7.29354941734653	7.33500538246623	6.81145329676696	6.88639948276789	6.20725779266006	7.63236486867524	6.64547526661362	8.69964350678805	6.39949384618584	7.18277990102822	6.20051335219963	6.97789120455666	6.72764912815274	6.04664820386795	7.45904158066206	6.58520940515013	6.97727455512875	8.02706818024492	7.35093121396244	3.36218335046731	4.85233541517991	2.36601115903512	7.39652078276741	8.31855495445915	7.78216300157398	6.87573706165317	7.14945038262581	7.19520298263039
3399	8.96666291307717	2.36601115903512	7.66348206337918	4.64481346575408	5.72984909380432	5.18786414984943	5.23523524186387	5.35291509860621	2.36601115903512	6.07196135890029	2.93225825095524	3.99119674238696	5.17308371457973	7.51515504959994	7.48501853465886	6.70020828468115	5.63823977146199	5.82274061904376	6.48716618532082	5.44739359848191	5.37381621455032	6.34019367045506	6.13506028605671	5.38877170964018	4.46355602791822	3.70157809030441	4.42847394507816	2.76999453937571	4.9996727500955	5.72009744785966	2.36601115903512	2.36601115903512	4.17859700661005	3.92956673881302	2.36601115903512	5.16585767957996	2.76078758059806	4.40024543795414	3.87039055638197	4.65507802466868	3.36218335046731	6.5012623570633	2.36601115903512	4.37231538666496	3.40198718922552	5.38976903416358	3.41037882246982	3.97080026616785	4.82230756812054
34	3.14125492849845	3.40103939476968	2.36601115903512	2.93316098198112	2.36601115903512	2.36601115903512	5.31103650934812	7.57302503072916	6.39580762389867	6.2430581412948	4.49188311159691	6.86062670643628	3.42996962776783	5.90691114911301	5.00372838065304	2.36601115903512	5.09499698998957	5.41603857813441	5.66344853740075	3.41307596747914	5.94949418926501	2.36601115903512	2.36601115903512	5.16081032907813	3.69585571338486	3.18312124620275	3.07565247861793	3.92130568230816	2.36601115903512	2.36601115903512	3.19518346304537	2.9426115124611	3.78562675442116	5.79617208975963	2.36601115903512	4.86129828251462	3.89629867592387	7.17232943407821	5.77803208998013	3.26430963271613	4.36026563090651	2.36601115903512	6.98445297216763	2.74646548037978	4.74507801008076	4.2703592408483	7.75505455039982	2.96092102172165	4.94778032646542
375	4.76350618738246	4.41823966184369	3.55351749262944	6.98648549095722	3.19347505078951	2.36601115903512	5.80619946496561	7.82101600652739	4.4543709827278	6.81314091781382	6.26705559747357	8.27458045847922	5.17308371457973	7.00095988894137	7.30775366508517	6.00162071751948	3.56714710151229	6.61930726737935	6.79945432816815	7.21021407817027	6.04778739920083	2.36601115903512	4.1843029970846	6.68836471480505	5.62572806599213	5.9566324820456	2.36601115903512	4.99139835835507	3.39542742538521	4.39285918676589	8.38140598569396	4.667788070358	4.95707456521476	4.15041787078076	4.8843225891735	3.58340232375169	5.46256582253826	5.2985256822166	5.83897237794052	5.09178105468991	6.68065771263908	2.36601115903512	8.62624583177882	4.37231538666496	7.15327001448171	3.76984506782684	6.40213654585516	4.55904087183809	7.09024358542071
387338	4.30933873028416	2.36601115903512	2.36601115903512	2.36601115903512	2.36601115903512	2.36601115903512	2.84541770027163	5.57181871527786	6.0232604781614	8.75325475116099	3.91329686141065	2.36601115903512	2.36601115903512	3.15988773642894	4.57273018588488	3.44052226637961	3.56714710151229	3.7546326038319	2.36601115903512	2.80477297748616	4.67177823376148	2.36601115903512	2.36601115903512	3.98836534937844	5.86986850733527	5.65312016893757	5.24453538558873	5.20192871637967	2.36601115903512	2.36601115903512	3.71839203699445	4.51634854944164	5.23030297620353	6.85875883781238	2.36601115903512	2.36601115903512	3.72985224164759	5.37977566468689	3.30599971835449	3.56500789931452	2.36601115903512	2.36601115903512	2.36601115903512	6.57558930840658	2.36601115903512	5.65567900969148	2.36601115903512	3.70579541609741	2.36601115903512
388753	6.36068713146028	3.40103939476968	2.36601115903512	5.02079728952911	6.47585857007802	6.62995441262847	5.90735145771787	4.89278103103821	5.72964011660462	5.28679809184781	4.90372188650535	4.73607411014732	6.00430864398661	2.36601115903512	5.54171052393131	4.34762836313774	4.99754046573529	4.7761957427186	3.5433983278712	6.25958507412492	5.88003600738638	9.42612335153048	9.20771422249901	6.40535075675141	3.54326770292007	3.90439186625033	2.36601115903512	2.76999453937571	3.9900635542418	8.46726161586849	2.36601115903512	2.36601115903512	3.99545068110161	2.36601115903512	3.49184598384953	5.72733178062605	3.07042102540045	3.83546633233712	7.15453388989887	5.87271428071709	4.36026563090651	2.36601115903512	6.46382136608539	2.74646548037978	6.3068205315573	6.13362639080893	3.7410190344654	4.71169869339496	3.36409600737963
389	9.61235836960324	9.90246090228319	2.36601115903512	2.93316098198112	2.36601115903512	2.36601115903512	2.84541770027163	4.37710331839827	2.91658022882655	2.36601115903512	5.95761136063061	2.36601115903512	6.80713207924514	3.8690122827966	3.50706078109552	2.36601115903512	7.65547872724964	3.42180086324101	5.39271421470101	6.95718996053668	5.8440112688598	5.6631633843837	5.46697230346045	6.50598495530515	5.83742052286229	4.74182978881055	3.07565247861793	4.91379236981616	3.39542742538521	4.39285918676589	5.83806410788896	7.34157314793642	5.38737618749319	3.66868737550892	8.27563774162318	5.16585767957996	4.88229992181482	5.52971571567918	5.95363493516563	7.83176761478402	9.11330402775129	2.36601115903512	2.36601115903512	7.19684486568135	5.08906044743806	6.44596119472214	7.87771358237447	5.85241203438435	2.36601115903512
3925	11.2089667817064	13.1715995865174	12.6319971325372	10.4592988483684	9.28555723448824	9.32193394604829	10.7903192909894	11.1908616373456	10.9557617771302	11.379887524784	10.6379758435878	11.8763729716493	8.99768881563057	10.2201952078797	10.0206511881486	9.42511031622763	10.6611313749707	9.46903937933465	9.38025017178374	9.12547383495591	9.04839712481844	13.8664310278056	13.6492506486716	9.11569578576099	8.25547500550134	8.64340560362737	9.40225602789581	7.57039989178358	8.46778480681377	12.9330562792398	10.0582181432747	9.64014752107807	7.5092582609678	8.12878348802519	11.2106347715262	11.2388900228335	10.4332487046579	10.5048267010287	10.5384115473162	10.8436926740412	11.4747031689854	9.43748481002605	5.81510449760013	10.2472037179684	10.0973352727998	9.7613072513776	9.59237233871539	10.0924759585549	8.6568479490968
3932	9.69767000789443	9.46814421923809	6.78833811309604	2.36601115903512	2.36601115903512	2.36601115903512	6.71043721282624	8.39018243006334	9.49939995900098	5.80681534597663	6.70419842370237	3.12724492166932	7.44153525268328	8.0038773322648	7.43408786992982	7.74291400451269	6.92180133599003	5.89193522600153	6.21978649970994	6.70185086643275	7.90954469065169	5.14977971317269	7.08115441354522	7.45191828004211	6.13309728134732	7.23337925635725	4.81168022163919	6.90813159569923	5.11588649219679	6.6477697084682	5.36420520477046	5.98666906348701	6.44614444081383	5.24501032380829	11.0907746704607	4.47475186829918	8.62410337342948	8.38148703069816	9.56159808160706	9.11671819520596	11.6181011611036	10.2807065902231	12.9789807453991	8.91502999041493	8.64560372155422	6.1906065181766	8.40625030435362	9.51437982380618	8.60063388215259
3953	3.64278080898174	2.36601115903512	2.36601115903512	2.36601115903512	2.36601115903512	2.36601115903512	2.36601115903512	2.36601115903512	2.36601115903512	2.36601115903512	2.36601115903512	2.36601115903512	2.36601115903512	2.36601115903512	2.36601115903512	2.36601115903512	2.36601115903512	2.36601115903512	2.36601115903512	2.36601115903512	2.36601115903512	2.36601115903512	2.36601115903512	2.36601115903512	2.36601115903512	2.36601115903512	2.36601115903512	2.36601115903512	2.36601115903512	2.36601115903512	2.36601115903512	3.93420061378767	2.36601115903512	2.36601115903512	2.36601115903512	2.36601115903512	2.36601115903512	2.36601115903512	2.36601115903512	2.36601115903512	2.36601115903512	2.36601115903512	2.36601115903512	2.36601115903512	2.36601115903512	2.36601115903512	2.36601115903512	2.36601115903512	2.36601115903512
4000	3.14125492849845	2.36601115903512	2.36601115903512	2.36601115903512	2.36601115903512	2.36601115903512	2.36601115903512	2.36601115903512	2.36601115903512	2.36601115903512	2.36601115903512	2.36601115903512	2.36601115903512	2.36601115903512	2.36601115903512	2.36601115903512	2.36601115903512	2.36601115903512	2.36601115903512	2.36601115903512	2.36601115903512	2.36601115903512	2.36601115903512	2.36601115903512	3.17902512414608	5.26826269097433	2.36601115903512	2.36601115903512	2.36601115903512	2.36601115903512	2.36601115903512	2.9426115124611	4.48712089636633	2.36601115903512	2.36601115903512	2.36601115903512	2.36601115903512	2.36601115903512	2.36601115903512	2.36601115903512	2.36601115903512	2.36601115903512	2.36601115903512	2.36601115903512	2.36601115903512	2.36601115903512	2.36601115903512	2.36601115903512	2.36601115903512
4116	8.8681886724707	2.36601115903512	4.19593154787297	8.3788113723131	2.36601115903512	2.36601115903512	7.01242575219529	7.7479966084301	7.51108065798707	7.88683260473558	6.56009879287195	6.90442909855171	7.07116966183882	5.42558587073947	7.18989914967076	4.98926279364204	4.78033284614399	5.67352136623805	5.46530771548478	4.66168889003959	6.57293769862834	4.34539426147065	4.96372536130758	6.23987256911918	5.83742052286229	5.8128432155937	3.07565247861793	5.44198740400208	2.97065099578088	5.20400907805139	4.86681184050585	2.9426115124611	5.31097619223654	6.58342240950001	7.1832451153274	8.01086441869356	6.48424028024027	6.81145862080018	7.86070277470927	6.21299878968078	5.52912413007624	4.85233541517991	8.1296306149295	5.51096217979152	6.33934743318145	6.70256444939435	7.308475978459	7.83791875972601	3.36409600737963
440567	5.9110143023846	2.36601115903512	2.36601115903512	5.7763350374337	6.19053189573649	6.86942798227465	6.53186781435041	5.98160713733471	5.9128755358768	5.80681534597663	5.89891046269202	6.61912505557589	6.69416906571258	5.2926826415046	6.15863242014467	4.98926279364204	5.57207712600028	4.44890700264066	5.72387729058473	5.38550148184074	4.89945251802325	4.34539426147065	4.1843029970846	5.16081032907813	2.95537705462822	2.83165823729513	3.90514139165934	2.36601115903512	2.97065099578088	4.39285918676589	3.19518346304537	3.6728523150999	2.36601115903512	2.36601115903512	6.59361118781369	6.60563763495629	4.95956188111576	5.2985256822166	6.25136054788809	4.88989056044245	4.9445883248773	5.07180807213942	5.21419043346512	4.75131081138139	4.29251710973999	6.39837860546029	5.69239440978679	5.19880774402964	3.68564076666728
440574	3.14125492849845	7.47758171245903	6.60527336922022	8.5414531357398	9.44282055700016	9.57120850207626	8.5190517654667	9.01207053311743	9.20367503319793	9.08866479861468	7.81818984069677	8.92246955345153	9.87419862261159	9.184827689711	9.5120110902219	8.93602930678523	8.88870164457316	8.30655206944976	8.57890620182491	7.59906993735479	8.36210852394308	5.14977971317269	4.96372536130758	8.26807267712898	7.8787373586646	7.82694485715768	8.97453089461752	6.69270781297932	7.68955892595663	5.20400907805139	8.4490810210449	7.149041642317	5.52901477713751	7.19288494077001	8.87147530641074	8.811304303768	6.93046296591582	8.37158931279325	8.60249526272761	8.1471518727805	6.7510287448058	9.1547351374089	9.82434121579741	8.28356441485348	8.70920927343282	8.90793080422749	7.9433897065493	8.63366594584698	8.38460516714225
467	4.94624216197373	2.36601115903512	2.36601115903512	2.36601115903512	2.36601115903512	2.36601115903512	2.36601115903512	2.36601115903512	2.36601115903512	2.36601115903512	2.36601115903512	2.36601115903512	2.36601115903512	4.34234077140493	3.21689813628956	2.36601115903512	3.81611391580241	2.36601115903512	5.72387729058473	2.36601115903512	2.36601115903512	2.36601115903512	2.36601115903512	2.36601115903512	2.36601115903512	2.36601115903512	4.81168022163919	3.0852492780168	2.36601115903512	2.36601115903512	2.36601115903512	2.36601115903512	2.36601115903512	2.36601115903512	2.36601115903512	2.36601115903512	2.76078758059806	2.36601115903512	2.36601115903512	2.36601115903512	3.36218335046731	2.36601115903512	2.36601115903512	2.36601115903512	3.13182898940369	2.36601115903512	2.36601115903512	2.36601115903512	2.36601115903512
4678	3.14125492849845	2.36601115903512	2.36601115903512	2.93316098198112	5.21330758083517	6.08205817052045	6.71043721282624	7.46781239511368	7.07153678660674	8.01833787194789	6.01401690509815	2.36601115903512	5.93970077416719	7.10372160524677	7.10561640884391	3.67325180362995	6.89498920735955	6.71788006759022	6.52161793399808	7.72934977398996	6.59478077503974	2.36601115903512	5.46697230346045	7.14369799489963	7.75390471729989	5.70834945960604	5.11416692294788	7.39587512027267	7.12249834836352	5.72009744785966	7.22199924794999	6.38671392750613	8.12585316638402	5.98024178155833	3.49184598384953	5.98245096370574	7.37316900329493	6.28757924145916	8.22269333139158	6.77885100284056	4.9445883248773	4.27754580527575	9.6168042130868	7.74924829590543	7.24196373548392	7.0491783520679	5.61389272240595	6.48138596339191	4.17062937125215
4720	6.294815812105	2.36601115903512	2.36601115903512	2.36601115903512	5.72984909380432	5.98356315077008	6.00187365748092	5.18603589572205	5.9128755358768	6.95121812064153	3.91329686141065	2.36601115903512	6.69416906571258	3.43680589627738	4.90744093190991	3.44052226637961	5.42988840043637	6.55675978629781	4.62453129457186	5.38550148184074	5.32237672997391	2.36601115903512	2.36601115903512	5.38877170964018	5.86986850733527	4.08217659888354	6.14295203980185	4.83177325397304	4.21520799722332	2.36601115903512	7.0582879551649	2.36601115903512	5.98744300181396	2.9403099038001	2.36601115903512	6.70345463029498	4.62207615450778	5.84792288347247	3.87039055638197	5.92652196222354	3.36218335046731	8.81797243938452	2.36601115903512	7.11825924596065	4.41964428187705	4.46768693947835	6.40213654585516	6.39381513494294	3.68564076666728
4725	10.9740039584675	10.8187391841406	9.12513143835523	9.52172532208164	10.0597335992993	10.0743244730867	10.94256454515	10.5599293622121	10.8678804241943	10.9234101271294	10.0742587965581	11.1411833277161	10.7831516620863	9.78266307385552	10.1044730024069	9.26497991645654	10.9240633059156	9.01353773398207	10.3364637441519	9.2127101934076	9.44396221542127	9.68735478490847	9.97741089175975	9.44843837340748	8.83846385958237	9.77332065783648	10.0181405584477	8.40232193259018	9.43504053655434	9.66825626466624	9.28017535270767	8.81679730767218	7.77403581318843	8.77709855663819	10.8260022590542	11.1440815953201	9.33912464058822	9.93143256995946	10.2410635781502	9.63594468730363	10.0094352892867	9.11823579439136	11.818175515118	10.0768895104909	9.8796327333515	10.852801849443	11.696456660384	10.8611332332842	9.15011560152194
4802	8.77463042136785	2.36601115903512	2.36601115903512	2.93316098198112	2.36601115903512	2.36601115903512	3.20463228906291	2.36601115903512	4.73951178189162	2.36601115903512	2.36601115903512	2.36601115903512	2.99392611977693	2.36601115903512	3.74852287887348	2.81878519445437	6.62821041613359	4.84760389139225	3.24658855435164	3.64206832575112	3.93751874616103	2.36601115903512	2.36601115903512	4.12121382945534	4.07558140708094	3.90439186625033	3.07565247861793	2.36601115903512	2.97065099578088	2.36601115903512	2.36601115903512	5.43123236145172	4.95707456521476	2.36601115903512	6.39895943010382	3.58340232375169	5.16924665276865	3.2802591634384	6.892349986842	2.36601115903512	5.35930581434638	2.36601115903512	7.57411006099987	4.37231538666496	2.79914881086532	2.36601115903512	4.89735014683266	2.36601115903512	2.94969717450863
4904	7.64058586437465	8.4565648445189	9.38878191715499	9.95603130161379	9.76757504929755	9.8826645277416	8.90882314432158	9.03066145740592	7.96281688086247	9.63104227124216	9.9782905408364	8.85709868150004	9.26490406854189	9.45353479646106	9.99452462156198	9.62931926032635	10.1166782577235	9.51363010356372	9.14637381546781	10.0506458070291	9.58976985711497	12.6827732735429	12.498929144184	9.95505421175614	7.64562720492214	7.27055214744075	8.42012030651351	6.38289442213107	7.83230300812345	11.9427479358252	7.22199924794999	7.149041642317	6.6459700420306	7.37916193302965	10.6942251939104	9.21944383398109	8.20743788774329	9.10353684122823	9.24438282192521	10.1585924154951	11.8033712321774	9.52373526435405	9.13281615571932	10.2116866234181	9.79714712015119	9.96284549958511	10.3955923275541	9.46152006527641	9.06957416837445
494115	4.30933873028416	3.99749149515918	2.36601115903512	3.33920898406229	2.36601115903512	2.36601115903512	3.93688704631446	2.36601115903512	2.91658022882655	3.76826817654951	2.93225825095524	2.36601115903512	2.36601115903512	2.81688023096851	3.74852287887348	3.44052226637961	3.56714710151229	4.91564366403033	5.2355549171483	5.5637401100691	3.01076437200642	2.36601115903512	2.36601115903512	4.81346011850275	4.18278552486363	2.36601115903512	2.36601115903512	3.0852492780168	2.36601115903512	2.36601115903512	2.36601115903512	2.36601115903512	3.54000629606406	2.9403099038001	4.11642719776267	2.36601115903512	4.88229992181482	3.83546633233712	2.9112446656782	4.65507802466868	2.36601115903512	2.36601115903512	2.36601115903512	4.57422272077003	2.36601115903512	2.36601115903512	2.36601115903512	2.36601115903512	4.36313747733391
5052	10.3112227892228	9.66360528574312	10.0750723898164	8.73880520873195	9.59209690666238	9.57120850207626	8.7813708193717	8.76800821422067	9.10671259015498	9.16870339420782	9.32079744769581	9.26252172466062	10.0489969870851	8.17412613019686	9.43207197579333	9.07469652917043	9.65975647137056	8.72679505899078	9.47998051947358	8.68627555498411	9.34432971488218	7.14680411820734	7.64769120882638	9.27033711555673	9.36207116099404	8.96018771289903	9.29349901949415	8.66761057564656	9.64787565220071	7.82714339754161	8.78650314322674	9.775553251427	8.20186614192352	8.99943747132135	9.86351366718164	8.73239288377585	8.27700593759817	8.80571555803462	9.08998582516364	9.51821649429173	8.4028559310739	9.98210227857161	10.82532603332	10.3033387628215	10.2696736770276	9.79844161386742	9.87499277122083	9.84669328511185	10.2630611762535
50809	5.38656529679212	2.36601115903512	3.55351749262944	5.96016004691095	2.36601115903512	2.36601115903512	6.738162487235	3.81593017598549	6.3112969945011	5.94547103853499	3.91329686141065	2.36601115903512	5.17308371457973	5.22133869919599	5.60447693226723	5.91338859954822	2.88511901090225	5.71229787062387	6.34049091813668	4.66168889003959	4.89945251802325	5.14977971317269	4.96372536130758	5.22126549481713	5.0776025901829	6.57726351718078	2.36601115903512	5.20192871637967	3.39542742538521	5.20400907805139	2.36601115903512	4.15538746525199	4.61971912004426	5.03922586724701	2.36601115903512	6.44522737327174	7.77694740964408	7.17232943407821	6.3799615216206	4.37447384307773	2.36601115903512	9.37697972305525	2.36601115903512	6.31872519287665	3.99874506390862	4.46768693947835	7.67997779786043	6.97938945627592	5.36265797338659
50848	3.14125492849845	2.36601115903512	2.36601115903512	2.36601115903512	2.36601115903512	2.36601115903512	2.84541770027163	2.36601115903512	2.36601115903512	2.36601115903512	2.36601115903512	2.36601115903512	5.8010983256767	2.81688023096851	2.36601115903512	2.36601115903512	2.36601115903512	2.36601115903512	2.36601115903512	4.30844093234418	3.93751874616103	11.1555012729043	10.9358481359958	3.98836534937844	2.69058290332234	2.83165823729513	2.36601115903512	3.56301142174217	2.36601115903512	10.1430008950592	2.36601115903512	2.36601115903512	2.87066770751651	2.36601115903512	2.36601115903512	2.36601115903512	2.36601115903512	2.36601115903512	2.36601115903512	2.36601115903512	2.36601115903512	2.36601115903512	2.36601115903512	2.36601115903512	6.20459373550343	2.36601115903512	2.36601115903512	3.38090659955683	3.9484195588366
51102	3.14125492849845	2.36601115903512	2.36601115903512	2.36601115903512	7.76010836724879	7.75007521199781	5.51712327740326	4.65786106930028	2.36601115903512	3.76826817654951	6.26705559747357	5.0796004954074	2.36601115903512	6.52594031601218	5.00372838065304	6.53262969285614	5.27213820903207	6.46890753613378	5.3162735177985	5.10738074276825	5.94949418926501	10.7606018376064	10.5411178927929	5.71735430338809	5.62572806599213	4.63185785923665	7.12363699693687	6.38289442213107	3.39542742538521	9.77652570441431	2.36601115903512	2.36601115903512	4.61971912004426	7.79395266036528	5.15498693415289	5.41719568663695	4.71413221102486	3.2802591634384	4.84952131002435	2.36601115903512	2.36601115903512	2.36601115903512	2.36601115903512	5.4608878846503	3.99874506390862	5.06351680940566	6.57785086888985	4.84973768286369	2.36601115903512
51154	5.72345474781678	2.36601115903512	2.36601115903512	7.67079568120323	7.70595802113971	7.71979914170327	7.83715652058601	8.04481233026438	8.9824075769126	6.07196135890029	7.98268312228097	7.95864414267138	8.11814451355496	8.15510872070949	7.93918413551028	8.123258404971	7.79253327846326	8.95815032342906	8.30993399144933	7.0196419587067	8.2632774583918	7.42673681113005	7.44693488465884	8.01839871429832	8.32733613351501	7.17575989996223	8.9838945887476	8.50512416033529	8.74547022597464	7.20779409090241	8.29208803202614	9.5008272256336	8.90722895433905	8.45319043896994	11.1028190855112	4.23411202690177	6.48424028024027	8.21434703838635	6.29551357770316	8.13577545396953	7.85036924952193	7.4980033115281	2.36601115903512	7.42291695371559	8.0601722300692	8.3051139478902	8.80110973484986	8.10933644195661	4.68487378976646
515	8.07272136839573	7.82594447877372	2.36601115903512	9.08058954300579	9.02306005550405	9.35185546777976	7.8242794806207	7.1197711746566	7.86244203422174	7.22068060630158	7.59600977027227	4.73607411014732	7.6170651906851	8.47180925459434	7.58178391705446	6.00162071751948	8.24941732261427	6.93014371071974	7.91569893909134	7.1369775648513	7.07057861110894	4.34539426147065	4.1843029970846	7.27783611736632	6.4227805741653	6.45341772555957	5.84709817997756	6.26283677252464	8.15109884925129	4.39285918676589	6.47954340894887	8.62650642229117	4.61971912004426	6.4231593003148	4.11642719776267	5.02159983391793	3.89629867592387	6.44688681038291	6.57169670674935	8.24569366278821	5.52912413007624	11.602350174824	8.95837874614435	8.02385930317589	7.18940441643771	6.34917297693256	7.75505455039982	7.69868768509068	7.87005729818651
51506	7.28108492266145	12.0257366555525	4.19593154787297	9.25486216443614	8.54113265790326	8.31337334418477	7.88754519842408	7.99519174235688	5.85434530278465	8.13885108576046	8.41848562558472	7.06743941428453	6.57160387758657	6.86712800954691	7.77152322813796	7.78081121909202	7.60673939015257	7.39088631739987	7.97905311428604	7.24548377029031	7.5888130989333	5.14977971317269	5.46697230346045	7.47692935734196	6.48694547602419	5.33996376855764	3.07565247861793	5.38561279986327	7.17702757117682	5.72009744785966	2.36601115903512	5.25105853136839	6.25547724100578	5.92145653712013	9.66118940992675	8.97694558276311	3.54166731815811	7.63635043438317	7.65578257951197	7.33111779235786	3.94586765476215	2.36601115903512	6.2380521225838	7.46162718192461	8.2084081504295	7.83673261260758	8.15223036121409	8.82993885888899	7.62906453414794
51611	5.10841275192219	2.36601115903512	7.61583687478745	6.01657442308244	6.53916967415615	6.56331485969612	6.17415024773933	4.02817515352524	2.36601115903512	2.36601115903512	2.36601115903512	2.36601115903512	2.36601115903512	4.04461514056112	4.57273018588488	2.36601115903512	2.36601115903512	2.98840546880066	4.85815046267189	2.36601115903512	2.36601115903512	2.36601115903512	2.36601115903512	2.36601115903512	2.69058290332234	2.83165823729513	3.07565247861793	3.0852492780168	4.21520799722332	2.36601115903512	2.36601115903512	2.36601115903512	3.24381124145827	2.9403099038001	2.36601115903512	2.36601115903512	4.18073053934451	5.02308378830876	2.36601115903512	2.36601115903512	2.36601115903512	2.36601115903512	2.36601115903512	3.04723862145327	2.36601115903512	3.43458486298006	5.14075436677226	2.36601115903512	2.94969717450863
51668	4.30933873028416	7.8599292780838	4.63885904866703	3.33920898406229	5.72984909380432	5.87784776921852	4.27643312998336	6.37986308395566	5.96912348514256	6.48963402820411	5.95761136063061	5.58932153014508	6.18239789429422	5.14628228219407	5.98078369780786	4.04949048842732	6.08035843679661	4.53794857297354	5.94307206604992	4.76252316215667	5.69018076701513	2.36601115903512	2.36601115903512	5.67475283672656	4.76899931752319	4.38303965278896	2.36601115903512	3.75325291110885	2.36601115903512	2.36601115903512	2.36601115903512	3.6728523150999	3.99545068110161	4.66221256645052	8.15742890091467	6.83876778003881	5.10268138647058	6.1553756809057	5.95363493516563	2.36601115903512	2.36601115903512	3.87260996657465	4.60496493248662	4.57422272077003	5.89020074814944	6.92034557568793	5.96959037269345	5.71464129845946	4.68487378976646
5195	3.64278080898174	2.36601115903512	2.36601115903512	2.36601115903512	2.36601115903512	2.36601115903512	2.36601115903512	2.36601115903512	2.36601115903512	2.36601115903512	2.36601115903512	2.36601115903512	2.36601115903512	2.36601115903512	4.13613331716399	2.36601115903512	2.36601115903512	3.22131670240633	2.36601115903512	2.80477297748616	2.36601115903512	2.36601115903512	2.36601115903512	2.7411531225516	2.95537705462822	2.36601115903512	2.36601115903512	3.0852492780168	2.36601115903512	2.36601115903512	2.36601115903512	2.36601115903512	2.36601115903512	2.36601115903512	2.36601115903512	2.36601115903512	2.36601115903512	2.36601115903512	2.36601115903512	2.36601115903512	2.36601115903512	2.36601115903512	2.36601115903512	2.36601115903512	2.36601115903512	3.43458486298006	3.41037882246982	2.96092102172165	3.36409600737963
5226	3.14125492849845	2.36601115903512	2.36601115903512	9.06729740268103	8.52558472522512	8.31337334418477	6.46707052972845	6.59500322135917	6.78859307986334	7.53809123909381	4.49188311159691	3.12724492166932	9.02129702555181	7.08374650099887	7.56610038056097	5.91338859954822	7.8908005450299	7.821651345945	5.15005106495195	5.953214887206	6.95711274016373	7.14680411820734	8.05342684931799	6.77157933791529	7.54874201245859	7.49130504545872	8.7069308900883	6.78277257896545	6.59100600742771	8.3318579941578	6.60352231301877	7.27234958517704	8.03377504824962	7.97828838326909	2.36601115903512	6.60563763495629	3.07042102540045	5.45669273262539	6.64178260946707	3.56500789931452	7.78478885132747	3.30764103805676	2.36601115903512	6.71027940702373	7.35763180167068	6.44596119472214	6.87573706165317	8.60470669378951	4.68487378976646
533	11.0078041147861	13.4603444039865	6.87183754462929	10.2339677393763	9.18026790489262	9.31182059306042	10.8149382220896	11.3349485163161	10.8880800835427	11.2011129209612	10.3888197248381	12.7616500135327	11.4202250007896	10.1854702815164	10.9216954865383	10.3051661969215	10.7776319759179	10.2299124622342	10.5559580119022	10.2869244351124	9.4619008582887	7.6610793937137	8.25140446421447	9.84648931556662	9.04438797495951	9.62333960056386	11.3709781042117	8.84009809741301	9.39534449014278	8.46726161586849	10.333581618057	10.3988651276441	8.60525316455148	10.2317625820662	8.7336823068657	12.1969858329634	9.3062248002062	10.9089215937001	10.2662432430931	10.1753578876669	10.4458364578721	12.4527078391989	11.921655392386	10.2416535604222	11.225921234586	11.627812038222	11.0039432356692	9.83842470559112	9.54708003031077
5394	7.76742981718796	2.36601115903512	3.55351749262944	2.36601115903512	2.36601115903512	2.36601115903512	7.38986990573715	2.36601115903512	5.44233304760091	2.99615181658932	2.36601115903512	2.36601115903512	5.93970077416719	2.36601115903512	4.80426461457202	9.02292812765725	2.36601115903512	3.89608074646481	6.04132669414114	4.01339161530085	4.82748066069715	2.36601115903512	2.36601115903512	4.73269437845806	5.02093826883643	4.51280625702424	2.36601115903512	4.74480867503899	4.9996727500955	2.36601115903512	5.49803807682927	2.36601115903512	2.87066770751651	5.14578409824768	2.36601115903512	2.36601115903512	4.62207615450778	2.89437567866871	3.30599971835449	3.56500789931452	5.52912413007624	2.36601115903512	9.21271441473914	3.50810230582487	3.82588024772667	2.36601115903512	3.7410190344654	2.96092102172165	2.94969717450863
54344	8.5101587669308	3.40103939476968	4.19593154787297	4.13492305938154	5.61700218178628	6.42002352428684	5.69741702441758	6.89471194320603	5.59312680455181	6.91791786332271	2.36601115903512	2.36601115903512	6.61362657995974	4.47094175187999	6.87046981158766	6.30881723461907	3.26606649344847	6.08158916593713	3.24658855435164	6.42254122781287	5.47149975682546	2.36601115903512	5.83934815530528	5.91331515572241	4.76899931752319	2.36601115903512	6.94339824134643	5.06504197547739	2.36601115903512	6.09942428775248	2.36601115903512	2.36601115903512	5.59493927914759	5.14578409824768	2.36601115903512	3.94513717218609	4.52374336612605	6.52039534177403	5.71440368337612	5.97839474680299	2.36601115903512	3.30764103805676	4.94149973824405	5.85908954315503	2.36601115903512	4.79614527419397	4.43206125773287	4.55904087183809	3.36409600737963
54455	5.25418216639533	3.40103939476968	2.36601115903512	2.36601115903512	8.25090779711438	8.0710857438986	5.57975830541105	3.56698334144258	3.88134680248849	4.03995806707847	2.93225825095524	2.36601115903512	2.36601115903512	3.15988773642894	3.21689813628956	3.44052226637961	2.88511901090225	4.7761957427186	6.04132669414114	3.83964361752663	4.67177823376148	6.04103410030858	5.83934815530528	3.98836534937844	3.69585571338486	5.9566324820456	2.36601115903512	3.92130568230816	2.36601115903512	5.20400907805139	2.36601115903512	2.9426115124611	2.36601115903512	2.36601115903512	2.36601115903512	4.47475186829918	4.52374336612605	4.2353928188612	5.42745976668379	3.26430963271613	2.36601115903512	4.85233541517991	2.36601115903512	3.85684329474299	2.36601115903512	3.43458486298006	2.36601115903512	6.64203249049316	5.17008140576629
54460	9.52168312381331	8.94228896084	8.69172875246393	9.42082340332489	8.98945305545231	8.98265108906162	9.06476281350545	9.42193827828145	8.91241177963979	9.41533492821585	9.75239738586174	8.87921972798658	8.98173261573893	8.96768109770938	8.80204648450022	7.66399563129065	9.35986758221348	7.96502110220001	8.175755786038	6.89191170827697	7.89200937788097	6.04103410030858	7.64769120882638	7.629716550391	7.36745293742592	8.23690416634981	6.94339824134643	6.94760886083331	7.06582686093914	7.82714339754161	9.16414645059329	6.38671392750613	6.12767585520913	7.1678136620547	11.1461410966937	10.2899904128748	7.52067899825572	8.54893194699873	8.76048120609199	8.93831636511802	6.68065771263908	10.1115287448998	5.97027684765738	8.91037333715179	7.92739894688176	9.35068691930202	9.24707419934039	8.926714095551	7.26919683145014
54499	7.6926691825701	2.36601115903512	7.79764681600606	4.90602268301844	2.36601115903512	2.36601115903512	4.88455652196228	6.5267934091445	3.88134680248849	5.38754533784865	6.0682998696337	2.36601115903512	4.03563666855378	2.81688023096851	4.29679885809555	4.34762836313774	6.52706702623432	5.63367377913244	5.05915863719945	6.25958507412492	5.51796824519352	2.36601115903512	2.36601115903512	5.98480805041304	5.86986850733527	4.24043679212855	4.81168022163919	5.38561279986327	3.39542742538521	2.36601115903512	5.36420520477046	5.51352848268235	4.95707456521476	2.36601115903512	2.36601115903512	2.36601115903512	3.32520040095349	7.42291573708572	4.08685107653675	5.63484439000163	2.36601115903512	3.30764103805676	7.12323835388926	5.18056866806211	4.29251710973999	6.01243509638571	6.03129976799504	6.2516062019399	4.94778032646542
54680	3.14125492849845	2.36601115903512	4.63885904866703	2.36601115903512	5.9320814823666	5.50436453183511	3.20463228906291	6.41802218766608	2.36601115903512	2.99615181658932	3.33784620651031	2.36601115903512	2.36601115903512	3.43680589627738	4.29679885809555	5.15233794547998	3.26606649344847	5.50706862856301	4.85815046267189	5.5637401100691	4.96800387218016	2.36601115903512	2.36601115903512	5.44054730214152	5.33168491467765	3.18312124620275	4.81168022163919	5.26579080507529	2.97065099578088	2.36601115903512	2.36601115903512	3.93420061378767	7.78819556357828	2.36601115903512	4.11642719776267	2.36601115903512	5.7062074917997	7.71673440775892	7.26968385731311	2.36601115903512	2.36601115903512	3.30764103805676	2.36601115903512	6.47826034064162	2.36601115903512	2.36601115903512	2.36601115903512	6.48138596339191	5.68449014835698
54707	4.76350618738246	3.40103939476968	2.36601115903512	6.01657442308244	2.36601115903512	2.36601115903512	3.49199952345983	5.50247691493749	2.36601115903512	5.48171403412741	5.12474125191244	6.50993900461005	2.36601115903512	3.66903411471713	5.54171052393131	2.36601115903512	2.36601115903512	4.02489059208877	3.78944088860628	4.43604484914971	4.67177823376148	2.36601115903512	4.1843029970846	4.88994308819204	3.54326770292007	2.36601115903512	2.36601115903512	3.92130568230816	2.36601115903512	4.39285918676589	2.36601115903512	2.36601115903512	4.17859700661005	6.03672519996718	2.36601115903512	3.0994776948344	2.36601115903512	4.54817774576556	2.9112446656782	6.02846697348428	2.36601115903512	2.36601115903512	2.36601115903512	4.25967063458563	6.01625925111971	2.36601115903512	2.36601115903512	4.55904087183809	4.53295593611545
54936	8.66157319631769	2.36601115903512	6.27803437424907	5.90144958369067	2.36601115903512	2.36601115903512	7.4581460312185	4.65786106930028	2.91658022882655	2.36601115903512	2.93225825095524	3.12724492166932	2.36601115903512	5.22133869919599	5.54171052393131	4.59458184197451	7.41246247632053	2.71051467847408	6.08805349919363	3.41307596747914	4.06817542704017	2.36601115903512	2.36601115903512	3.6791617144209	5.86986850733527	5.47348676868729	2.36601115903512	5.06504197547739	3.39542742538521	2.36601115903512	2.36601115903512	2.9426115124611	6.97789120455666	2.36601115903512	2.36601115903512	3.0994776948344	2.36601115903512	4.04924327945035	3.30599971835449	4.02578325275243	2.36601115903512	2.36601115903512	2.36601115903512	4.47679832914924	3.13182898940369	4.46768693947835	2.36601115903512	5.56231154513002	5.06320836043097
54973	9.08830563763181	2.36601115903512	2.36601115903512	6.35963147347938	3.71601398160043	3.81728064108381	5.07052477463133	7.48588934991112	6.55128645362031	2.99615181658932	9.01011800346618	7.80534534296173	4.46091606718026	4.20114448482642	6.07244687064242	4.59458184197451	3.56714710151229	5.10239805836576	6.5552661221894	7.11807242507956	5.32237672997391	4.34539426147065	4.1843029970846	6.40535075675141	6.10611189824509	6.16839508422314	4.81168022163919	6.29380075062601	7.57239407030271	4.39285918676589	7.0582879551649	2.36601115903512	7.62422532639672	5.860173857793	2.36601115903512	5.16585767957996	4.41821486152654	4.04924327945035	3.30599971835449	5.2688561957742	2.36601115903512	2.36601115903512	8.78103251748721	6.47826034064162	5.75206382452174	7.13877369325632	7.64092160152617	6.14836262461986	2.36601115903512
5498	7.13814653964324	2.36601115903512	2.36601115903512	2.36601115903512	2.36601115903512	2.36601115903512	2.36601115903512	2.36601115903512	3.62542825579764	2.36601115903512	4.7790640873871	2.36601115903512	2.36601115903512	2.36601115903512	2.36601115903512	2.36601115903512	2.36601115903512	3.42180086324101	4.18295322619438	2.36601115903512	3.45479295913266	2.36601115903512	2.36601115903512	3.03860336336616	4.62434606848082	2.36601115903512	2.36601115903512	3.0852492780168	2.36601115903512	2.36601115903512	2.36601115903512	2.36601115903512	2.36601115903512	2.36601115903512	2.36601115903512	2.36601115903512	2.36601115903512	4.40024543795414	2.36601115903512	2.36601115903512	6.05937620217444	3.30764103805676	2.36601115903512	4.83231875323911	2.36601115903512	2.36601115903512	2.36601115903512	2.36601115903512	2.36601115903512
54998	6.48404039987664	9.77466998669112	8.62108976344708	10.0636993448951	9.85725563780929	9.97528144992067	9.82876430180259	10.0173326067213	9.78834035920033	9.90616220628241	11.0148918064805	10.7003156452501	10.3945936464185	9.26684027836531	10.2901493309309	10.0236857252805	10.1397015884892	9.35420066886889	10.9016336800444	9.3364528575097	9.3378681794855	6.7991515771679	7.55080223061439	9.39695030374845	9.36207116099404	9.54206555090782	8.55187601746023	9.17964984399736	9.97854104361383	7.48812434896539	9.31686669301162	9.58887286357784	9.52978247600183	8.46352903449093	10.6010612409644	10.9509726525235	9.55365954090252	9.94817864758346	9.82148202253417	9.61970321619971	9.09988417708257	8.51520884033596	9.37431371471757	10.0389944661028	10.5011224269929	10.2775403863827	9.77932358545531	9.43982167658634	9.08331387688876
55052	8.25697567493496	4.74358333830772	10.0394006322141	6.83785676967178	9.03409064257414	9.18458468749022	9.33368201572032	9.16575069523615	8.73723446582524	7.77968671228349	8.54829354662475	8.691956987013	9.67526350541333	7.94972624797838	8.78859398079501	8.81340266260096	7.70262514518521	7.50571280358506	9.79718988282621	8.07153121195976	7.78207106777977	5.14977971317269	5.46697230346045	7.90318225302756	7.58828022154231	5.91027700841281	7.7467904179866	7.04181980840011	3.9900635542418	5.20400907805139	5.05232351038852	8.79227989065192	6.61452921572235	6.29007805253541	10.4831504684713	9.28410994943875	7.99448747638472	8.69894789808362	9.16924878142261	9.24402487873526	7.91309773743533	8.92045248341766	9.64011039425228	8.3675006726705	8.1636991699687	8.71749591698527	10.1569193685667	7.48224957011797	6.64777733314309
55108	7.02080716934929	2.36601115903512	2.36601115903512	2.36601115903512	2.36601115903512	2.36601115903512	2.84541770027163	2.88503143468018	2.36601115903512	7.35115130058234	2.36601115903512	2.36601115903512	2.36601115903512	2.36601115903512	4.29679885809555	3.67325180362995	2.36601115903512	3.22131670240633	3.78944088860628	2.36601115903512	4.58713555571909	2.36601115903512	4.1843029970846	3.6791617144209	3.54326770292007	4.08217659888354	2.36601115903512	3.92130568230816	2.97065099578088	2.36601115903512	3.71839203699445	2.36601115903512	3.54000629606406	2.9403099038001	2.36601115903512	2.36601115903512	2.36601115903512	4.2353928188612	2.36601115903512	3.26430963271613	2.36601115903512	2.36601115903512	2.36601115903512	2.74646548037978	2.36601115903512	2.36601115903512	2.36601115903512	2.36601115903512	3.68564076666728
5525	3.64278080898174	2.36601115903512	2.36601115903512	6.56272610952261	2.36601115903512	2.36601115903512	3.49199952345983	2.36601115903512	2.91658022882655	2.36601115903512	2.36601115903512	7.73430772529156	2.36601115903512	2.36601115903512	2.85329655328403	4.98926279364204	2.36601115903512	2.36601115903512	3.5433983278712	4.55327384924667	2.36601115903512	2.36601115903512	2.36601115903512	3.84203143134343	3.69585571338486	2.36601115903512	2.36601115903512	2.36601115903512	2.36601115903512	2.36601115903512	2.36601115903512	4.51634854944164	2.36601115903512	2.36601115903512	2.36601115903512	3.94513717218609	2.36601115903512	3.2802591634384	2.36601115903512	7.50034398812852	2.36601115903512	2.36601115903512	2.36601115903512	3.04723862145327	2.79914881086532	3.76984506782684	2.36601115903512	2.36601115903512	2.36601115903512
5546	4.76350618738246	2.36601115903512	2.36601115903512	5.63933095813379	2.36601115903512	2.36601115903512	3.73152465115211	3.56698334144258	6.39580762389867	4.79408038490252	2.36601115903512	2.36601115903512	4.78895458219966	5.60447065529522	4.57273018588488	7.7170845918436	6.62821041613359	4.621812599051	3.24658855435164	5.25313272611617	4.29858605971014	2.36601115903512	2.36601115903512	4.73269437845806	4.90046135604892	5.26826269097433	6.07448006939517	5.64774164878544	6.27829460778746	2.36601115903512	8.36397930145042	6.59004453191564	5.88575922678922	7.58256545240634	3.49184598384953	3.0994776948344	2.76078758059806	5.95784985340512	2.36601115903512	3.26430963271613	2.36601115903512	2.36601115903512	2.36601115903512	6.47826034064162	6.77944781310551	2.36601115903512	2.36601115903512	2.96092102172165	4.53295593611545
55624	4.30933873028416	2.36601115903512	2.36601115903512	4.32561883146597	2.36601115903512	2.36601115903512	2.36601115903512	4.99729741964958	5.27391829261939	3.76826817654951	2.36601115903512	2.36601115903512	2.36601115903512	6.43426287440517	4.4413513549755	2.36601115903512	2.36601115903512	2.36601115903512	3.5433983278712	4.94523173119443	4.75172894577215	4.34539426147065	4.1843029970846	5.09771060808223	5.0776025901829	5.47348676868729	2.36601115903512	5.69490125275026	5.32351502761092	4.39285918676589	2.36601115903512	6.14994989917995	5.38737618749319	6.38014859891735	2.36601115903512	2.36601115903512	4.88229992181482	4.805084354885	2.9112446656782	3.56500789931452	2.36601115903512	2.36601115903512	2.36601115903512	2.74646548037978	5.65203028447798	2.36601115903512	2.36601115903512	5.39197811479365	7.33958006789272
55629	3.64278080898174	6.75378183106626	4.19593154787297	5.63933095813379	2.36601115903512	2.36601115903512	2.84541770027163	4.78009739963796	5.18171427782526	5.38754533784865	5.12474125191244	5.58932153014508	3.76435606874299	6.33636199126046	5.09398957667864	3.87360140049069	6.59527758664235	4.35400628099951	5.3162735177985	5.61857407898765	4.67177823376148	2.36601115903512	4.96372536130758	5.33506859967036	4.76899931752319	4.93942827417331	3.07565247861793	4.33259141634354	3.9900635542418	4.39285918676589	2.36601115903512	3.35344969182718	4.95707456521476	3.34998582056149	2.36601115903512	3.0994776948344	6.72453526406427	4.805084354885	3.61562004905399	5.2688561957742	3.36218335046731	3.30764103805676	2.36601115903512	3.85684329474299	4.29251710973999	4.2703592408483	7.86081652635937	2.96092102172165	4.17062937125215
55657	7.21138525186874	2.36601115903512	2.36601115903512	4.90602268301844	5.49457367237661	4.78182770572766	2.36601115903512	2.36601115903512	2.91658022882655	4.79408038490252	2.36601115903512	2.36601115903512	4.03563666855378	2.36601115903512	2.36601115903512	2.36601115903512	2.36601115903512	3.22131670240633	2.36601115903512	4.30844093234418	3.01076437200642	2.36601115903512	2.36601115903512	3.49553731184804	3.54326770292007	5.5956921376248	3.07565247861793	4.33259141634354	5.22343270384747	2.36601115903512	7.0582879551649	2.36601115903512	5.14485004913466	5.14578409824768	2.36601115903512	2.36601115903512	4.95956188111576	3.58440780315813	2.9112446656782	4.88989056044245	2.36601115903512	2.36601115903512	2.36601115903512	2.36601115903512	2.36601115903512	2.36601115903512	2.36601115903512	2.36601115903512	2.36601115903512
55700	3.14125492849845	3.40103939476968	2.36601115903512	6.44432984110754	2.36601115903512	2.36601115903512	5.07052477463133	2.36601115903512	2.36601115903512	5.06137228043771	4.13296005395071	2.36601115903512	4.03563666855378	2.36601115903512	2.36601115903512	3.16289032514027	6.08035843679661	5.4622714522013	5.94307206604992	3.64206832575112	5.03344514846414	2.36601115903512	2.36601115903512	4.81346011850275	4.46355602791822	3.46551494384421	2.36601115903512	4.65226375998656	2.36601115903512	2.36601115903512	4.10153217068922	2.36601115903512	2.36601115903512	3.66868737550892	7.45787094572205	2.36601115903512	4.04551286407588	5.45669273262539	5.06890761329076	2.36601115903512	5.52912413007624	2.36601115903512	2.36601115903512	4.37231538666496	3.40198718922552	6.1906065181766	5.76684410144794	2.36601115903512	2.36601115903512
55706	4.30933873028416	2.36601115903512	2.36601115903512	5.02079728952911	6.10941948122854	5.35477627659283	3.73152465115211	2.88503143468018	4.4543709827278	2.36601115903512	5.40339392142658	2.36601115903512	5.05604827076638	5.22133869919599	4.4413513549755	4.70382604362106	6.4182945359885	3.59779361657519	6.13331424988301	3.41307596747914	4.06817542704017	2.36601115903512	2.36601115903512	3.98836534937844	4.37589996447365	3.18312124620275	2.36601115903512	4.07180924023989	5.41710258108546	2.36601115903512	2.36601115903512	2.36601115903512	3.78562675442116	4.15041787078076	4.11642719776267	3.58340232375169	3.54166731815811	2.36601115903512	4.27503116755716	2.36601115903512	2.36601115903512	2.36601115903512	2.36601115903512	4.66548221553881	2.36601115903512	4.93601612108206	4.43206125773287	3.38090659955683	2.36601115903512
55707	3.14125492849845	3.40103939476968	2.36601115903512	5.56561944973251	2.36601115903512	2.36601115903512	4.88455652196228	4.21316253330183	4.60397451136044	5.38754533784865	2.36601115903512	2.36601115903512	2.36601115903512	2.81688023096851	5.40733915217917	2.36601115903512	4.52452600060204	2.36601115903512	4.62453129457186	3.14075063002647	4.29858605971014	2.36601115903512	2.36601115903512	4.12121382945534	4.18278552486363	3.46551494384421	2.36601115903512	3.0852492780168	8.05245879948728	2.36601115903512	6.77154818236459	2.36601115903512	2.36601115903512	2.9403099038001	2.36601115903512	4.47475186829918	7.90941901724524	4.40024543795414	2.36601115903512	7.88709501600475	2.36601115903512	8.35713364572312	2.36601115903512	5.73816977299449	6.20459373550343	6.39837860546029	3.41037882246982	2.36601115903512	7.38466420882459
5586	4.30933873028416	2.36601115903512	2.36601115903512	2.36601115903512	2.36601115903512	2.36601115903512	3.49199952345983	2.88503143468018	7.63794954213857	5.38754533784865	2.36601115903512	2.36601115903512	2.36601115903512	2.81688023096851	2.85329655328403	2.36601115903512	2.36601115903512	2.98840546880066	4.34563120890224	3.14075063002647	4.18797567956552	2.36601115903512	2.36601115903512	3.84203143134343	2.95537705462822	2.36601115903512	2.36601115903512	2.76999453937571	2.36601115903512	2.36601115903512	2.36601115903512	2.36601115903512	3.99545068110161	2.36601115903512	2.36601115903512	2.36601115903512	3.72985224164759	2.36601115903512	2.36601115903512	4.52158739644094	2.36601115903512	2.36601115903512	2.36601115903512	4.57422272077003	3.40198718922552	2.36601115903512	2.36601115903512	2.36601115903512	2.36601115903512
55870	3.14125492849845	2.36601115903512	2.36601115903512	2.36601115903512	2.36601115903512	2.36601115903512	4.42029022496957	2.88503143468018	2.36601115903512	6.18824991064534	5.70695371421051	3.12724492166932	2.36601115903512	4.58901165168459	2.36601115903512	2.36601115903512	2.36601115903512	4.53794857297354	4.49181036213273	4.43604484914971	4.29858605971014	2.36601115903512	2.36601115903512	4.64713762853592	5.02093826883643	2.83165823729513	2.36601115903512	3.56301142174217	2.36601115903512	2.36601115903512	3.19518346304537	2.36601115903512	2.36601115903512	3.34998582056149	2.36601115903512	3.94513717218609	6.34720009273164	5.95784985340512	2.9112446656782	2.36601115903512	2.36601115903512	4.59337877756918	2.36601115903512	4.57422272077003	2.36601115903512	2.99704968542602	2.36601115903512	2.36601115903512	2.94969717450863
5686	10.4348763928833	5.23290381117801	6.69970744945273	4.32561883146597	7.36522308976684	7.2115900332843	6.8182779492124	7.37386544994418	7.45309611403828	6.91791786332271	5.48547855492418	5.35685619245399	6.77045180640169	6.55524901915648	7.62783678680796	6.47214627066084	7.20981424450611	6.42289025506404	7.25342959428102	5.77158076963465	6.6374991396562	4.34539426147065	5.46697230346045	6.70962266284679	7.03687340340551	7.13602746441658	6.00259571209771	5.69490125275026	8.63293761087284	5.20400907805139	4.10153217068922	3.35344969182718	2.87066770751651	5.03922586724701	4.55087338742133	8.01086441869356	5.46256582253826	6.10847132895369	6.45973847356248	2.88397536474027	2.36601115903512	2.36601115903512	6.90970974151806	6.47826034064162	5.9334557112121	7.68636001795652	6.49266721574953	7.50332369788571	7.94722076570712
5690	10.6835649054398	10.3715993045726	8.69172875246393	8.25531024274168	9.69992291876099	9.97528144992067	7.77159022642496	8.92199728560628	9.48017348798214	8.58312413388794	8.41848562558472	9.06438305890142	9.18354042792107	7.39060798482731	8.42985866808029	8.45554819771374	9.07341775550164	7.91603056370444	7.95404429785967	6.22466262447531	8.22176802980041	12.5430506861156	12.3230655105001	7.85629700500615	7.82182330936613	7.95805364263113	8.66097172217841	7.50574900226431	5.58782414567503	11.6962632539894	9.22332704201608	9.28349933482078	6.82145529102005	6.62085318078157	9.55998175574406	8.85453139605104	7.5707875135814	7.32373731122373	8.79164593546454	9.99508755825994	7.97321205566606	10.3025588942886	10.0235760714866	9.00513932689386	8.9858110727214	9.73281545127693	9.24707419934039	9.47224809379995	10.4363340136804
5692	8.48083633320889	9.49001141483841	8.73697025813654	8.52209774079091	8.88366299302545	8.89052146498689	8.00631644193842	8.10453032600585	7.93484381396256	8.19553146010628	7.2651873842326	7.73430772529156	7.67774787021259	7.82291643488325	8.08937339194172	6.37638341203239	8.0204994239894	7.34226832877271	7.53217014927981	7.07950230864556	7.6422327965465	9.51855690527277	9.35845895252651	7.54946168394746	7.36745293742592	8.27398750037827	6.27085595684593	6.8675436282324	6.94533374349384	8.90910586513485	4.65387609307427	6.98565193105344	5.98744300181396	7.62001817787143	4.8843225891735	7.73828028457562	6.91114360326509	7.0031481078438	7.47561098032207	8.30783699168373	8.05893288095835	7.45961734289421	9.04823226735207	7.89779056555047	7.41978918905366	8.3682215752209	8.6714522444035	8.00976083907295	7.4066887260482
57085	3.14125492849845	10.3774769926017	2.36601115903512	2.36601115903512	2.36601115903512	2.36601115903512	4.5510944587947	5.92972389225177	2.36601115903512	3.76826817654951	2.36601115903512	7.85083203529886	6.77045180640169	7.00095988894137	4.4413513549755	2.36601115903512	3.81611391580241	5.15963803666446	2.87246686623151	5.38550148184074	3.93751874616103	2.36601115903512	5.46697230346045	4.5561854209732	3.69585571338486	2.36601115903512	2.36601115903512	4.5533729467715	3.9900635542418	5.72009744785966	2.36601115903512	2.36601115903512	2.36601115903512	4.15041787078076	3.49184598384953	6.50070298044534	2.76078758059806	3.58440780315813	2.36601115903512	2.88397536474027	2.36601115903512	9.0292983246955	2.36601115903512	6.2903325826368	4.41964428187705	7.51847055205136	6.94150120370483	2.36601115903512	2.36601115903512
5710	9.29617445112282	2.36601115903512	6.39555655989063	8.08109514240072	6.53916967415615	6.56331485969612	6.59387945654677	6.62793570208225	7.68908280879772	5.94547103853499	7.14404506319865	3.62294871336234	7.69742117694291	6.46547382131151	7.01610266445363	3.87360140049069	5.98187331431961	4.91564366403033	6.5552661221894	5.10738074276825	6.35986692236835	4.34539426147065	7.21365603800013	5.91331515572241	7.10660687502277	7.58281429018421	7.50807587951465	7.04181980840011	7.44486615811785	7.48812434896539	3.19518346304537	5.86655164918836	7.18471149106033	7.46399442932184	8.83343026834542	6.13048010116281	7.04124231125256	6.72080905075424	4.96338062686632	8.10109783097205	7.52848385007332	8.22606040637491	2.36601115903512	6.81364782436073	5.84560872120022	6.39837860546029	4.60437542585639	5.71464129845946	5.45009260355865
5778	4.01421778515627	3.40103939476968	5.2511825944152	2.36601115903512	2.36601115903512	2.36601115903512	5.07052477463133	7.94380350801983	2.91658022882655	5.94547103853499	5.70695371421051	4.91803805826192	4.03563666855378	2.81688023096851	6.67960691393201	6.89709098313339	5.27213820903207	4.84760389139225	5.46530771548478	7.66567994043607	7.19018751278102	7.42673681113005	7.90453104404228	7.61852130198884	8.51342091444812	8.71257136069539	6.94339824134643	9.55360054085524	8.0378002464586	7.82714339754161	9.32589555479293	7.24851674507495	9.69671370085528	8.84193323761389	4.55087338742133	3.94513717218609	6.34720009273164	4.04924327945035	2.9112446656782	9.06966613879467	9.85024115562395	2.36601115903512	5.64120810977669	6.92864310825456	7.2246558497896	8.7367549189078	6.57785086888985	5.85241203438435	5.88607396182078
57801	3.64278080898174	2.36601115903512	2.36601115903512	2.36601115903512	2.36601115903512	2.36601115903512	5.15522932808902	5.63797995288734	5.72964011660462	3.43325870232979	5.56314319612234	7.43906682057201	2.36601115903512	2.36601115903512	3.74852287887348	2.36601115903512	2.36601115903512	5.63367377913244	2.36601115903512	2.36601115903512	2.36601115903512	7.14680411820734	6.93524129525725	2.36601115903512	2.36601115903512	2.36601115903512	2.36601115903512	2.36601115903512	2.36601115903512	6.85952710545215	2.36601115903512	2.36601115903512	2.36601115903512	2.9403099038001	6.17388708657601	6.70345463029498	4.04551286407588	3.2802591634384	5.16723908355562	2.88397536474027	7.88207439654271	2.36601115903512	2.36601115903512	2.36601115903512	2.36601115903512	2.36601115903512	2.36601115903512	2.36601115903512	4.17062937125215
5993	3.14125492849845	2.36601115903512	5.48129808521597	5.12710998305559	2.36601115903512	2.36601115903512	5.90735145771787	6.49143975608946	2.36601115903512	4.46574240460798	2.93225825095524	3.12724492166932	3.76435606874299	4.69814545235557	5.98078369780786	6.72633888196238	2.36601115903512	4.25242066053639	5.94307206604992	6.54082865339287	4.82748066069715	2.36601115903512	2.36601115903512	5.58557944496057	3.37261122156008	3.18312124620275	3.07565247861793	2.36601115903512	2.97065099578088	2.36601115903512	2.36601115903512	3.35344969182718	4.61971912004426	2.36601115903512	2.36601115903512	7.03941402712232	6.58520940515013	6.65704856540847	5.06890761329076	2.36601115903512	2.36601115903512	2.36601115903512	2.36601115903512	6.37388714859062	2.36601115903512	2.99704968542602	2.36601115903512	2.96092102172165	3.36409600737963
6016	8.03286841982461	2.36601115903512	2.36601115903512	3.91512562222889	4.09879671092031	3.81728064108381	6.49983293006785	2.36601115903512	5.08321263997314	2.36601115903512	2.36601115903512	7.7820526359414	5.28133320288861	2.36601115903512	2.85329655328403	2.36601115903512	4.02837340617618	3.22131670240633	2.87246686623151	4.30844093234418	3.24979439601747	2.36601115903512	2.36601115903512	4.12121382945534	2.69058290332234	2.36601115903512	2.36601115903512	3.0852492780168	2.36601115903512	2.36601115903512	2.36601115903512	2.9426115124611	3.24381124145827	2.36601115903512	2.36601115903512	2.36601115903512	2.36601115903512	2.89437567866871	2.36601115903512	2.36601115903512	2.36601115903512	2.36601115903512	2.36601115903512	3.85684329474299	3.62944658415155	2.36601115903512	2.36601115903512	2.36601115903512	3.36409600737963
60672	4.5542209128568	2.36601115903512	2.36601115903512	2.36601115903512	6.34023751944481	6.75465429365488	5.23523524186387	5.82000027370525	2.91658022882655	5.65340279547953	4.13296005395071	5.22487846021671	6.12544295101491	5.42558587073947	4.69313721995237	4.59458184197451	6.72272510414662	5.31887564513704	6.30136756282584	7.19225053164144	4.89945251802325	2.36601115903512	2.36601115903512	6.21034887622354	5.69979771257252	6.12845645914793	4.81168022163919	6.8675436282324	7.42247086683622	2.36601115903512	6.41331530865628	6.86544617210699	4.48712089636633	5.79617208975963	2.36601115903512	3.58340232375169	4.04551286407588	5.66552909852812	4.96338062686632	2.36601115903512	6.05937620217444	2.36601115903512	2.36601115903512	5.55935659706905	4.64454159593436	5.06351680940566	2.36601115903512	8.24062958336578	5.06320836043097
60674	10.8447387453344	9.31730740193444	8.84423103858424	11.8148072454654	11.7891026115255	11.7287660667566	10.1380410785076	10.7345138739307	11.3676848192629	11.3905479666506	11.0807426872407	12.0917886917157	11.4113179241182	10.6053464304117	10.8457873337958	10.5769464751329	10.4424832015466	9.80353202837521	10.4659448773947	10.6148437453318	10.2363487263736	12.9632690402809	12.7784282598803	10.5705700785248	9.34486062722253	10.3237446281364	11.0945259888373	8.31445700845996	10.8398304656617	12.1176187119005	11.0574389735459	10.4982139840194	7.09642933812373	8.89636775933704	10.761617783219	11.8749289295995	9.29881070666037	10.8316090501704	10.5058949352417	9.78903139901953	10.2652679798979	11.6732547344628	8.71671759085524	9.77524056740851	9.02132775980499	11.1932242583251	10.5694609295572	10.9269519900191	10.690865174914
607	8.63519911231444	2.36601115903512	2.36601115903512	2.36601115903512	6.02347359597839	4.99908354550734	4.11662636866055	2.36601115903512	2.36601115903512	2.36601115903512	2.36601115903512	2.36601115903512	2.36601115903512	2.36601115903512	2.36601115903512	2.36601115903512	2.36601115903512	2.36601115903512	3.5433983278712	2.36601115903512	2.72411019537222	2.36601115903512	2.36601115903512	2.7411531225516	2.95537705462822	2.36601115903512	2.36601115903512	3.56301142174217	2.36601115903512	2.36601115903512	2.36601115903512	2.36601115903512	2.36601115903512	2.36601115903512	2.36601115903512	2.36601115903512	6.19576309713047	2.36601115903512	2.36601115903512	2.36601115903512	2.36601115903512	2.36601115903512	2.36601115903512	2.36601115903512	2.36601115903512	2.36601115903512	2.36601115903512	2.36601115903512	2.94969717450863
6125	11.4321874675818	10.2929268986598	11.8481561565159	12.0908606815288	11.7743776173431	11.7551293264645	10.3347334820511	10.6245873753879	10.6805492950463	10.8612639451143	10.6973109290464	11.5982586942721	11.4480733366273	10.6854007249025	11.1971319844771	10.7525023886129	11.1856301658123	10.2029362003064	10.8901429829075	10.938182666353	10.8541981183538	13.6174972973534	13.4554341402949	11.0670060224049	10.4344143759011	9.90326254919264	10.9225934993582	9.51470230669419	10.4098725990645	12.8205796188105	10.2073536925613	10.6560073735084	9.04921479845994	9.6559122618506	9.14434546381401	10.5487481501039	9.8785888814637	10.6387733847866	10.3859432928001	11.4055630058965	12.4940614770691	11.4417782684228	12.4344636029906	11.0106517292695	10.6365243069989	11.5207800385367	10.9390153475344	11.0626891912258	10.5421006342623
6135	11.6618367104829	10.347846121935	11.7876274335807	12.3398582526251	11.8896915087896	11.9039281185208	11.2820995249065	11.3935774261731	11.3961731399759	11.6355595211021	10.9834547491165	11.402141818133	11.6596763314338	11.1296635354459	11.3226110236463	11.0121653823372	11.3024566798676	11.0105043531513	11.5091039025614	11.7879369177033	11.6512239953981	10.4832125092276	10.5784646079721	11.9028877687789	11.9934142276173	12.3402977246709	12.3926063360804	12.1510498860697	12.3667123569162	10.5462323164968	12.2591036834674	12.1948945751463	11.3371739449605	12.5371561202123	10.9819496462214	10.9682948279868	10.2358015026439	11.5665798245751	11.1949265015137	10.422415819156	11.1527785363141	10.4808418310966	11.348303429917	10.6322425625643	10.81046897153	11.2208423518674	11.1291722879875	11.2904059500799	10.9358355708196
6146	10.1805356397162	9.96625333041523	8.98214286426878	10.9950281779539	10.9052309922553	10.9192522136949	10.082345675771	9.89752721657004	9.79224320714007	10.122583105793	9.1169933683143	10.4646287120319	10.1701076008628	10.0453227030952	10.0575733806512	9.60135324783407	9.54371805620928	9.11107767145886	9.63356928504692	9.93927814880979	10.0010298517926	11.4099700374813	11.2220444858059	10.242590303206	9.5861068130266	9.71720649941043	10.1150690286131	9.19203022167914	10.27575776619	10.6916048599728	9.7911554555629	10.1450228015704	8.6524588120299	9.8653381028862	10.3276249770263	10.3172847832868	9.2264087875795	9.83388330535737	9.71983554230126	9.93728406935271	10.0094352892867	9.83991012613585	11.3052139462325	10.0218273435841	10.5225263143446	10.4449709900785	10.6003283632642	9.66224585169278	9.1887606114027
6202	13.3118272515412	12.5093160361703	12.9274023627131	13.77620943019	13.4322457930339	13.5230947296707	13.310191405639	13.5489102826713	13.7606506603522	13.7459797267128	13.658700361628	14.4979401994909	13.0528985294858	12.4564113412527	12.6287090856987	12.6698620472578	12.6867958772786	11.8911006034747	12.75860321482	12.9834610199106	12.9100805049093	14.2692004293423	14.0699825474651	13.0457188957586	11.7027785300069	12.4678020646912	12.8114675082202	10.9311878730412	12.9389309003065	13.4731446187764	12.2673289603888	12.1980088074765	10.4172401485357	12.05491827851	13.3896332142408	14.3730131594297	12.1684795634601	13.4206857594883	13.6184708629384	12.1960817071515	13.0845680554355	12.6424357591804	13.0250769324597	12.3907930608251	12.9012441565642	13.821924601488	13.573298318153	13.3825439886346	12.17435988465
6232	13.387845339292	13.7475264426251	13.3154202477136	13.0550830053005	11.9002796880478	11.9022440118047	12.7429474867637	13.2909886062998	13.4349299308571	13.2865657973403	12.443598383254	13.1659604041418	12.7730463085357	12.3678170787894	12.5255452939239	12.0288540709405	12.6715723008973	11.7350844664974	12.3781102997291	12.2497153796205	12.4182201136804	14.0569970970119	14.1465814611939	12.5606960730294	11.6726319835105	12.2290314691158	12.4333319596986	11.1060150920115	12.421379489633	13.7420915328974	12.2963279564253	11.9564399755525	9.53398996260197	11.725072599359	13.3199747726525	13.1405236478341	11.2720539596177	12.8375611230355	12.6119865172351	10.5478852191912	11.2742406510117	11.6542601377484	11.0551021372537	11.7376566740277	12.0572195782741	13.3137565862469	12.8931924642234	13.0895545971129	11.9565078789313
6275	7.13814653964324	2.36601115903512	4.19593154787297	2.36601115903512	2.36601115903512	2.36601115903512	2.36601115903512	6.72244943225576	2.36601115903512	3.76826817654951	2.36601115903512	6.67076793542438	2.36601115903512	2.36601115903512	2.85329655328403	2.36601115903512	4.8930205628322	2.36601115903512	2.36601115903512	3.83964361752663	5.03344514846414	4.34539426147065	4.1843029970846	4.81346011850275	3.37261122156008	5.11319420202995	7.01821678111294	3.92130568230816	2.36601115903512	4.39285918676589	2.36601115903512	2.36601115903512	2.36601115903512	4.15041787078076	2.36601115903512	2.36601115903512	6.74650212817361	5.90393310876847	6.74091361682508	2.36601115903512	7.48784796482122	2.36601115903512	2.36601115903512	2.36601115903512	2.36601115903512	2.36601115903512	6.14732325154771	2.36601115903512	2.36601115903512
6280	3.64278080898174	3.40103939476968	2.36601115903512	2.36601115903512	2.36601115903512	2.36601115903512	2.36601115903512	2.36601115903512	2.36601115903512	2.36601115903512	2.36601115903512	2.36601115903512	2.36601115903512	2.81688023096851	3.21689813628956	2.36601115903512	2.36601115903512	2.36601115903512	2.36601115903512	2.36601115903512	2.36601115903512	2.36601115903512	2.36601115903512	2.36601115903512	2.36601115903512	2.36601115903512	2.36601115903512	2.36601115903512	2.36601115903512	2.36601115903512	2.36601115903512	2.36601115903512	2.36601115903512	2.36601115903512	2.36601115903512	3.0994776948344	2.36601115903512	2.36601115903512	2.36601115903512	2.36601115903512	2.36601115903512	2.36601115903512	2.36601115903512	2.74646548037978	2.36601115903512	2.36601115903512	2.36601115903512	2.36601115903512	2.36601115903512
6281	9.53600951247254	4.41823966184369	2.36601115903512	2.36601115903512	2.36601115903512	2.36601115903512	4.11662636866055	5.0947508887166	3.3141085708861	6.44357553239635	2.36601115903512	3.12724492166932	2.36601115903512	3.15988773642894	3.50706078109552	4.47638270003899	2.36601115903512	2.36601115903512	2.36601115903512	3.41307596747914	5.03344514846414	4.34539426147065	5.46697230346045	4.45911117201902	2.95537705462822	2.36601115903512	2.36601115903512	2.36601115903512	2.36601115903512	5.20400907805139	2.36601115903512	2.36601115903512	2.36601115903512	2.36601115903512	7.73049423372603	2.36601115903512	3.07042102540045	5.02308378830876	2.9112446656782	6.16903111917055	7.26549213841477	3.30764103805676	2.36601115903512	5.77961272597044	2.36601115903512	2.36601115903512	6.30554236438007	5.56231154513002	2.36601115903512
6301	8.49557204522441	3.40103939476968	5.85410169650664	7.67079568120323	7.25640120681457	7.41424665601903	6.36406779583098	5.63797995288734	8.96176309464011	2.99615181658932	7.21794398222124	2.36601115903512	7.50988576903096	8.2919805422816	5.9326713980277	6.96450582500368	6.8676693307236	7.02560787754665	7.8081636481397	6.54082865339287	7.37825290105537	4.34539426147065	4.1843029970846	7.01299984146169	6.28519754906247	6.51666913091218	5.76257650684913	7.67993696617632	7.88238952238249	4.39285918676589	7.01428324408125	6.55160655948338	8.12585316638402	6.65733731813715	6.39895943010382	6.65537499216836	6.13043798115933	7.70101193079148	4.27503116755716	7.75948417377426	9.50814660547722	9.00284701680591	9.22817648253591	8.1712730271479	6.7065146176494	8.64798971816895	4.00983242688802	7.12246281887896	9.28702240129936
6342	6.48404039987664	4.41823966184369	2.36601115903512	2.36601115903512	3.19347505078951	3.26692070694556	4.27643312998336	2.36601115903512	2.36601115903512	3.76826817654951	2.36601115903512	2.36601115903512	2.36601115903512	3.66903411471713	2.36601115903512	4.20624716248648	4.02837340617618	3.22131670240633	5.3162735177985	4.01339161530085	3.01076437200642	2.36601115903512	2.36601115903512	3.84203143134343	4.28257154363988	3.90439186625033	4.97083680888978	3.34381756864408	5.94284538080052	2.36601115903512	2.36601115903512	3.93420061378767	3.54000629606406	4.3419059001382	2.36601115903512	2.36601115903512	4.80066498857129	3.83546633233712	3.30599971835449	3.81371351702232	2.36601115903512	3.87260996657465	2.36601115903512	3.29599539883549	3.40198718922552	2.36601115903512	4.23633856884211	2.36601115903512	5.88607396182078
6390	7.86144126495777	5.42676350149606	2.36601115903512	5.84024817115118	6.40964109633808	6.34266146097158	6.68216866501793	6.41802218766608	6.62316282320281	7.92084967244342	5.95761136063061	8.18861789657874	8.04324765675009	7.06349094004692	7.06155367377191	6.1246086116514	7.20981424450611	6.11090869720467	7.10228676944933	6.54082865339287	6.35986692236835	2.36601115903512	2.36601115903512	6.57710616877328	5.93265389109057	6.12845645914793	5.47449709685458	5.06504197547739	6.00445345302895	2.36601115903512	9.28943604104281	2.9426115124611	3.54000629606406	2.36601115903512	4.11642719776267	7.37246972952771	6.87171098899278	6.81145862080018	6.57169670674935	2.36601115903512	3.36218335046731	7.10906900922859	6.74749614995578	5.4608878846503	5.89020074814944	7.19555482851147	6.53588765757994	8.00976083907295	5.61050976110992
6391	7.50150507659757	5.42676350149606	3.55351749262944	2.36601115903512	2.36601115903512	2.36601115903512	4.11662636866055	3.56698334144258	3.88134680248849	2.99615181658932	2.36601115903512	2.36601115903512	2.36601115903512	2.36601115903512	2.36601115903512	2.36601115903512	3.81611391580241	3.42180086324101	3.78944088860628	3.41307596747914	3.63425362413917	2.36601115903512	2.36601115903512	3.84203143134343	2.95537705462822	3.90439186625033	2.36601115903512	3.0852492780168	2.36601115903512	2.36601115903512	2.36601115903512	2.36601115903512	2.87066770751651	2.36601115903512	2.36601115903512	2.36601115903512	2.36601115903512	3.83546633233712	3.87039055638197	4.65507802466868	2.36601115903512	2.36601115903512	6.56470555851193	3.29599539883549	2.36601115903512	4.93601612108206	3.7410190344654	2.96092102172165	3.68564076666728
63931	5.9110143023846	2.36601115903512	2.36601115903512	2.93316098198112	3.19347505078951	3.26692070694556	6.8182779492124	5.92972389225177	3.62542825579764	6.3467977269229	4.13296005395071	8.32380214872202	7.13026390256454	6.40236175826286	6.27896423047486	5.77001573291474	5.70150075353722	2.71051467847408	6.5552661221894	5.32083469298699	5.73020325366663	2.36601115903512	2.36601115903512	5.71735430338809	3.83383762927948	2.36601115903512	6.33079254598472	3.0852492780168	6.00445345302895	2.36601115903512	3.19518346304537	7.80078792185424	4.17859700661005	2.36601115903512	6.91834395350599	8.27227662358628	3.72985224164759	5.90393310876847	5.42745976668379	2.36601115903512	6.81812630798601	2.36601115903512	2.36601115903512	5.24115941900425	3.13182898940369	7.13877369325632	2.36601115903512	7.66167417687349	7.22029164200228
63967	4.01421778515627	2.36601115903512	2.36601115903512	5.84024817115118	2.36601115903512	2.36601115903512	5.45164502505718	5.92972389225177	6.72467883772795	3.43325870232979	3.33784620651031	2.36601115903512	2.36601115903512	3.8690122827966	5.72236751448054	4.90024774224055	6.38013496401334	5.95796245270839	6.08805349919363	5.61857407898765	6.38515608215883	5.14977971317269	5.46697230346045	6.32498292229696	5.69979771257252	7.25208542449883	6.07448006939517	7.11299543822687	4.21520799722332	5.72009744785966	5.36420520477046	5.43123236145172	6.37287286682841	5.65896423212325	2.36601115903512	5.41719568663695	5.51469718522118	6.59033933686943	7.94628221809743	2.88397536474027	2.36601115903512	2.36601115903512	5.44344084707666	6.50321504786741	6.49181430042728	2.36601115903512	2.36601115903512	2.36601115903512	2.36601115903512
6402	4.30933873028416	2.36601115903512	4.19593154787297	5.56561944973251	2.36601115903512	3.81728064108381	2.36601115903512	2.88503143468018	5.27391829261939	3.43325870232979	4.90372188650535	2.36601115903512	2.36601115903512	4.69814545235557	3.50706078109552	2.36601115903512	2.36601115903512	2.36601115903512	2.36601115903512	2.80477297748616	2.72411019537222	2.36601115903512	2.36601115903512	2.7411531225516	3.95976705034162	2.36601115903512	2.36601115903512	2.36601115903512	2.36601115903512	2.36601115903512	2.36601115903512	2.36601115903512	2.36601115903512	4.79912602770578	3.49184598384953	6.19916294839472	4.71413221102486	5.90393310876847	2.36601115903512	2.36601115903512	2.36601115903512	2.36601115903512	2.36601115903512	2.36601115903512	3.13182898940369	3.76984506782684	2.36601115903512	2.36601115903512	2.36601115903512
64121	3.14125492849845	2.36601115903512	4.19593154787297	2.93316098198112	2.36601115903512	2.36601115903512	3.49199952345983	4.78009739963796	2.91658022882655	2.36601115903512	5.40339392142658	2.36601115903512	2.99392611977693	4.7996011538628	4.57273018588488	4.04949048842732	2.88511901090225	4.621812599051	3.78944088860628	2.80477297748616	2.36601115903512	5.6631633843837	5.46697230346045	2.36601115903512	4.76899931752319	5.70834945960604	4.81168022163919	4.07180924023989	2.36601115903512	5.72009744785966	2.36601115903512	2.9426115124611	4.17859700661005	5.14578409824768	2.36601115903512	2.36601115903512	4.88229992181482	4.805084354885	2.36601115903512	2.88397536474027	3.94586765476215	2.36601115903512	2.36601115903512	6.07420602274392	5.54454040564921	2.36601115903512	6.0904775412511	2.96092102172165	3.36409600737963
641311	3.14125492849845	2.36601115903512	2.36601115903512	2.93316098198112	2.36601115903512	2.36601115903512	3.73152465115211	3.56698334144258	2.91658022882655	3.76826817654951	2.93225825095524	4.73607411014732	2.36601115903512	2.36601115903512	3.21689813628956	2.36601115903512	3.26606649344847	2.98840546880066	3.5433983278712	3.41307596747914	2.72411019537222	2.36601115903512	2.36601115903512	3.03860336336616	2.36601115903512	2.36601115903512	2.36601115903512	2.36601115903512	2.36601115903512	2.36601115903512	2.36601115903512	2.36601115903512	2.36601115903512	2.36601115903512	2.36601115903512	4.86129828251462	2.36601115903512	3.2802591634384	3.87039055638197	2.36601115903512	2.36601115903512	3.30764103805676	2.36601115903512	3.04723862145327	2.36601115903512	4.2703592408483	2.36601115903512	3.97080026616785	2.94969717450863
6421	9.47038984901735	5.5976324949847	2.36601115903512	4.64481346575408	6.47585857007802	6.62995441262847	7.95997457200342	7.35431897123132	6.26710969861553	6.2430581412948	5.95761136063061	5.22487846021671	7.6170651906851	7.46970053325052	6.4595873135052	7.14968774633222	6.89498920735955	7.98098843854819	6.8813269901784	6.15217455898689	7.00683752190818	9.51855690527277	9.30003727838695	6.81145329676696	7.497744980715	7.85168619140129	6.69239924723525	7.32269635966917	6.55027320991409	8.46726161586849	4.10153217068922	7.27234958517704	7.68602846490663	6.46492476883453	2.36601115903512	5.41719568663695	7.22457760118025	6.36943082390837	7.26968385731311	7.77423349707707	5.68104186927068	6.64503206316134	9.89385517856539	6.73155409297498	8.51643599261242	5.06351680940566	5.90512303188071	7.43915468591925	8.48117460391127
6429	4.94624216197373	2.36601115903512	6.95076750978092	2.36601115903512	2.36601115903512	2.36601115903512	3.73152465115211	2.36601115903512	2.91658022882655	2.36601115903512	2.36601115903512	2.36601115903512	6.77045180640169	2.36601115903512	2.85329655328403	5.15233794547998	2.88511901090225	4.35400628099951	5.2355549171483	6.95718996053668	5.69018076701513	2.36601115903512	2.36601115903512	5.98480805041304	5.0776025901829	3.18312124620275	2.36601115903512	4.65226375998656	3.72316747735074	2.36601115903512	7.53392940500851	5.04512849290071	5.38737618749319	4.79912602770578	2.36601115903512	3.58340232375169	4.88229992181482	4.805084354885	2.36601115903512	2.36601115903512	8.03092140275536	5.43047591762848	2.36601115903512	3.29599539883549	2.79914881086532	2.36601115903512	4.23633856884211	2.96092102172165	3.68564076666728
64326	9.05884292260552	6.51871865762072	3.55351749262944	5.56561944973251	2.36601115903512	2.36601115903512	4.5510944587947	2.36601115903512	2.36601115903512	2.36601115903512	6.12061422599943	2.36601115903512	2.36601115903512	4.98333023872043	4.57273018588488	4.80537714508512	2.36601115903512	3.89608074646481	5.15005106495195	3.14075063002647	4.67177823376148	4.34539426147065	4.96372536130758	4.35503086487762	4.96195704894833	3.90439186625033	4.63276318278893	3.34381756864408	2.36601115903512	4.39285918676589	2.36601115903512	3.6728523150999	4.34109060792523	3.92956673881302	2.36601115903512	3.58340232375169	2.76078758059806	2.89437567866871	4.27503116755716	5.09178105468991	2.36601115903512	2.36601115903512	7.18792566580893	3.29599539883549	3.13182898940369	2.36601115903512	3.41037882246982	2.36601115903512	2.36601115903512
644068	6.54197489663916	6.13046825628007	4.19593154787297	6.56272610952261	7.95841887105711	6.69365124399918	7.8499196402296	8.53611675567966	8.30632431526047	8.22305787633773	7.4605012047256	8.20622506046576	8.90766183759624	8.11630491086496	7.62783678680796	7.13024738648859	7.37414626211904	6.71788006759022	6.77109733636459	7.31353727936032	6.83395529430409	8.26964929725894	8.05342684931799	7.12799373343064	3.69585571338486	4.63185785923665	4.42847394507816	4.44720145447957	3.9900635542418	7.92449409093885	4.10153217068922	4.15538746525199	2.36601115903512	4.3419059001382	7.73049423372603	8.10336571146699	6.96834246904155	8.16935089383813	8.07851695750513	6.2556660327677	6.88224145887978	7.0585955103058	6.98445297216763	6.89132060976348	6.37115712598324	8.35581896000922	8.00620576891097	8.41756623387605	6.40680501334886
645166	3.14125492849845	3.40103939476968	2.36601115903512	2.36601115903512	2.36601115903512	2.36601115903512	2.36601115903512	3.26593198590328	2.36601115903512	2.99615181658932	2.36601115903512	2.36601115903512	2.36601115903512	2.36601115903512	2.36601115903512	2.36601115903512	2.36601115903512	2.98840546880066	2.87246686623151	2.36601115903512	2.36601115903512	2.36601115903512	2.36601115903512	2.36601115903512	2.69058290332234	2.36601115903512	2.36601115903512	2.36601115903512	2.36601115903512	2.36601115903512	2.36601115903512	2.9426115124611	2.36601115903512	2.36601115903512	2.36601115903512	2.36601115903512	2.36601115903512	2.89437567866871	2.36601115903512	2.36601115903512	2.36601115903512	2.36601115903512	2.36601115903512	2.36601115903512	2.36601115903512	2.99704968542602	3.41037882246982	2.96092102172165	2.36601115903512
64710	6.22579241280521	10.4179636655005	4.19593154787297	6.52433023643485	4.09879671092031	4.2147005729515	7.26201235322025	5.92972389225177	7.1466262014483	7.51600618224031	8.40799938668582	5.0796004954074	7.55371757169899	6.91313195210278	6.87046981158766	6.8503314988769	8.48339176254203	7.93254627950814	7.64585534388086	6.84669196059828	7.6211016808222	8.98259032898139	9.03936063342052	7.31991351945786	7.65496726694139	6.51666913091218	3.54920859964933	7.35241475505224	8.53195277146478	8.10146031627907	7.01428324408125	7.5702752282118	8.46245170543711	6.65733731813715	8.48644848681421	5.29699310766146	6.98691567072859	6.81145862080018	6.25136054788809	7.96630034627441	6.2657482769369	7.29496418570402	2.36601115903512	7.70691078810737	7.35763180167068	8.48671407644931	8.10995362229932	7.06692425936669	6.91693046925593
64769	5.38656529679212	2.36601115903512	3.55351749262944	3.65571637048302	2.36601115903512	3.26692070694556	3.20463228906291	2.36601115903512	2.36601115903512	2.99615181658932	3.33784620651031	3.62294871336234	2.36601115903512	4.58901165168459	4.69313721995237	3.16289032514027	2.36601115903512	4.1431365081237	3.99957257057463	4.76252316215667	3.63425362413917	2.36601115903512	2.36601115903512	4.24285400177728	4.37589996447365	4.74182978881055	2.36601115903512	5.49624171268519	5.11588649219679	2.36601115903512	4.40397774897783	2.9426115124611	5.14485004913466	4.79912602770578	2.36601115903512	3.0994776948344	2.76078758059806	3.2802591634384	5.42745976668379	2.36601115903512	2.36601115903512	2.36601115903512	2.36601115903512	4.83231875323911	2.36601115903512	2.36601115903512	6.97329222367608	2.96092102172165	2.94969717450863
64801	8.20412735698003	2.36601115903512	3.55351749262944	2.36601115903512	2.36601115903512	2.36601115903512	2.36601115903512	2.88503143468018	2.91658022882655	2.36601115903512	2.36601115903512	2.36601115903512	2.99392611977693	4.69814545235557	4.80426461457202	5.15233794547998	2.88511901090225	3.89608074646481	2.36601115903512	3.41307596747914	4.67177823376148	2.36601115903512	2.36601115903512	4.24285400177728	2.36601115903512	2.36601115903512	2.36601115903512	3.34381756864408	2.36601115903512	2.36601115903512	2.36601115903512	2.36601115903512	2.36601115903512	2.36601115903512	2.36601115903512	2.36601115903512	6.22734891100354	7.07809595677897	2.36601115903512	2.36601115903512	4.36026563090651	3.30764103805676	2.36601115903512	4.9818463064461	2.36601115903512	2.36601115903512	2.36601115903512	2.36601115903512	2.36601115903512
64834	7.97094556439243	2.36601115903512	2.36601115903512	4.64481346575408	3.19347505078951	3.26692070694556	5.6397867869531	4.37710331839827	3.3141085708861	2.36601115903512	5.89891046269202	3.62294871336234	5.8010983256767	4.04461514056112	4.80426461457202	2.36601115903512	4.65809170805531	5.4622714522013	4.96215248664209	3.83964361752663	5.64901624039899	7.42673681113005	7.21365603800013	5.33506859967036	4.90046135604892	3.90439186625033	3.54920859964933	4.5533729467715	4.21520799722332	7.35475741124228	4.10153217068922	3.6728523150999	5.71838583339523	6.72764912815274	2.36601115903512	3.58340232375169	5.91458660293077	5.2985256822166	2.9112446656782	7.35093121396244	3.36218335046731	2.36601115903512	2.36601115903512	4.83231875323911	2.79914881086532	7.30282283456566	4.00983242688802	3.38090659955683	2.94969717450863
64960	4.30933873028416	10.2614879722735	9.33094071148662	2.93316098198112	7.01052834117152	7.07475249957801	6.91861527090075	7.58983797405013	6.8497955087451	8.59370688410681	6.59749535213084	7.02838085376236	7.71682981380691	8.0038773322648	7.39910697005241	7.39747564066126	6.94812424605779	6.69869695724556	7.53217014927981	7.63940382498232	7.63170592669947	5.14977971317269	5.46697230346045	7.77795947655188	5.86986850733527	4.74182978881055	2.36601115903512	5.64774164878544	7.22957060868928	4.39285918676589	5.2166758173976	8.02777261007135	5.31097619223654	6.46492476883453	2.36601115903512	7.4019080162353	7.16057334794484	7.21723420628396	6.83366884516333	5.56870016264461	4.36026563090651	6.06301315611623	6.90970974151806	8.15561811940834	6.84887072986874	8.96620503263286	8.17974190720485	8.33768723261626	7.06276563387233
65108	4.94624216197373	5.23290381117801	7.09674595298411	7.73944593649414	9.18026790489262	9.19562692306787	5.85766179129143	6.99909347721987	6.69162754635707	6.77645319361619	8.27583286132887	2.36601115903512	5.56449747266664	5.22133869919599	7.39910697005241	6.44092630463267	5.70150075353722	5.82274061904376	6.5552661221894	6.97830910538233	6.77777535358377	5.14977971317269	4.96372536130758	7.04680106881294	5.69979771257252	5.9566324820456	7.157132050571	4.99139835835507	5.32351502761092	5.20400907805139	5.73338072019149	7.5702752282118	5.59493927914759	5.14578409824768	9.80573877044779	5.16585767957996	4.88229992181482	6.89674753152204	7.02938966214341	5.18303367782534	4.36026563090651	7.15783619261273	10.2525283073458	6.81364782436073	4.53647082808711	7.10952248396978	6.49266721574953	5.09156918790131	8.04875335847655
6635	8.67458160909615	11.0753127996405	7.51554922483328	10.4310388435476	8.67400199280478	8.43017088808865	9.1025832074512	9.57332645205384	9.61408652294072	9.61554736427854	8.38679544319549	10.5219943336822	8.96559796485027	8.69230570844806	8.815374707432	8.83157191529691	8.84033300966393	8.11725889021263	8.82634569375652	9.12073301088767	7.96090698158403	11.2662910520273	11.0465981902349	8.70908379027633	8.08628942600958	8.52534304245488	8.11388162955178	6.41141022156929	6.66917579160176	10.4676562920164	9.99169399512744	6.66397818651061	6.44614444081383	7.54411447228836	10.3412453139641	10.1054812833552	7.25554547488574	9.01729222474438	8.85939852111289	5.69808853410229	7.78478885132747	5.07180807213942	9.70785164267856	8.70522352446825	8.70297343495299	9.37547370185322	8.79222515485132	8.64319127696825	8.16960176517616
6723	4.01421778515627	2.36601115903512	5.48129808521597	9.61602913059026	11.1067508156392	11.0857858995487	8.385169251821	9.04292363400049	6.62316282320281	9.27114957892415	8.14302811646969	9.19357865619439	9.47325786671274	9.24452269472661	9.5682027866451	9.4683300708708	9.92788599203562	8.60843771224773	9.54003396716964	9.26520730296199	9.47668120214957	8.64258882319954	8.62902712757666	9.35033976369809	8.75406269670859	8.41346573226931	9.69800440711465	8.19652058878798	8.69964350678805	8.3318579941578	8.79952540763549	9.57456669582167	8.19124928781952	9.12197796475798	6.98926688677246	8.68528380326039	7.58304735052549	9.26194743836759	8.00063899325482	8.25623855656633	10.8621922707529	11.6774420079631	9.14915372071173	9.77524056740851	9.61983241716851	9.41785152585432	8.65194056706235	8.80469558100874	7.55210801424021
6738	3.14125492849845	2.36601115903512	2.36601115903512	5.90144958369067	2.36601115903512	2.36601115903512	3.20463228906291	4.52430110229668	3.3141085708861	2.36601115903512	6.59749535213084	5.35685619245399	7.15892742237293	8.02498118623892	3.21689813628956	6.67359565675226	5.3531683630608	6.27531631300487	5.66344853740075	4.16844582852228	4.67177823376148	2.36601115903512	2.36601115903512	4.45911117201902	5.66323818984259	3.70157809030441	3.54920859964933	4.74480867503899	2.97065099578088	2.36601115903512	3.71839203699445	4.51634854944164	6.17154633943978	3.92956673881302	2.36601115903512	2.36601115903512	5.40847985875912	3.2802591634384	4.96338062686632	4.21063755483055	2.36601115903512	3.87260996657465	2.36601115903512	6.45286637562214	5.65203028447798	4.64124350053032	4.23633856884211	2.36601115903512	8.38460516714225
6746	8.20412735698003	10.4462025246998	6.15008296846334	8.51232178625671	6.59981884603834	6.49344745872628	6.39922551394304	4.89278103103821	6.22152614334893	5.57011089921954	6.44171549710012	4.28430499991525	6.3900861313439	6.66686947561588	7.51800008999898	4.80537714508512	7.70262514518521	7.48346702502273	6.5552661221894	5.99526250523686	6.94014952506111	5.14977971317269	4.96372536130758	6.81145329676696	7.36745293742592	6.87148203269572	6.7810071300183	7.16416353890975	6.88109039174042	5.20400907805139	7.76392655505409	6.55160655948338	6.5495141737527	7.06293034308709	4.11642719776267	6.65537499216836	4.95956188111576	6.44688681038291	7.02938966214341	6.8640488413667	7.00250896392355	4.27754580527575	2.36601115903512	6.20163979536904	6.7065146176494	7.16744358960191	7.12251802540924	7.30156220677714	7.68420235033577
677766	4.5542209128568	4.41823966184369	2.36601115903512	2.36601115903512	2.36601115903512	2.36601115903512	2.36601115903512	3.26593198590328	2.36601115903512	2.36601115903512	2.36601115903512	2.36601115903512	2.36601115903512	6.19454956421234	2.85329655328403	2.81878519445437	2.36601115903512	2.36601115903512	2.36601115903512	2.36601115903512	2.72411019537222	2.36601115903512	2.36601115903512	2.36601115903512	3.37261122156008	2.36601115903512	2.36601115903512	5.13510825952552	5.41710258108546	2.36601115903512	2.36601115903512	2.36601115903512	4.34109060792523	5.42507274567114	2.36601115903512	2.36601115903512	5.40847985875912	2.36601115903512	2.36601115903512	2.36601115903512	2.36601115903512	2.36601115903512	2.36601115903512	2.36601115903512	2.36601115903512	2.36601115903512	2.36601115903512	2.36601115903512	2.36601115903512
6886	9.72293615556804	2.36601115903512	2.36601115903512	2.36601115903512	2.36601115903512	2.36601115903512	4.5510944587947	2.36601115903512	2.36601115903512	2.36601115903512	2.36601115903512	2.36601115903512	4.46091606718026	2.36601115903512	2.85329655328403	2.36601115903512	2.36601115903512	2.36601115903512	2.87246686623151	2.80477297748616	3.45479295913266	2.36601115903512	2.36601115903512	3.49553731184804	2.95537705462822	2.36601115903512	2.36601115903512	3.56301142174217	2.36601115903512	2.36601115903512	2.36601115903512	2.36601115903512	2.36601115903512	2.36601115903512	2.36601115903512	5.52814891817076	4.04551286407588	2.89437567866871	3.87039055638197	2.88397536474027	2.36601115903512	2.36601115903512	2.36601115903512	4.00397471817483	2.36601115903512	2.36601115903512	2.36601115903512	2.36601115903512	3.9484195588366
6944	7.06099007739035	5.00889031434228	2.36601115903512	2.36601115903512	2.36601115903512	2.36601115903512	4.5510944587947	4.21316253330183	3.3141085708861	6.44357553239635	2.93225825095524	2.36601115903512	5.47614386447829	5.54727193681485	5.40733915217917	2.36601115903512	2.88511901090225	3.59779361657519	6.26115360697497	5.25313272611617	6.25402954245079	5.14977971317269	4.96372536130758	5.83809385962791	4.46355602791822	3.70157809030441	4.97083680888978	3.92130568230816	7.97762963894989	4.39285918676589	3.19518346304537	3.35344969182718	4.34109060792523	2.36601115903512	5.57950545980922	3.94513717218609	2.36601115903512	4.54817774576556	4.59068497400698	5.09178105468991	2.36601115903512	2.36601115903512	3.52962713045543	2.74646548037978	4.15309570356523	2.36601115903512	3.41037882246982	3.70579541609741	2.36601115903512
7175	6.59767245034708	7.8599292780838	2.36601115903512	4.64481346575408	2.36601115903512	2.36601115903512	5.51712327740326	6.25892838215796	4.86340207006459	3.43325870232979	2.36601115903512	2.36601115903512	4.03563666855378	4.34234077140493	3.50706078109552	6.94238239373607	5.98187331431961	6.11090869720467	7.07934186131	5.10738074276825	5.98300822516533	2.36601115903512	4.96372536130758	5.98480805041304	5.13212517848619	5.70834945960604	2.36601115903512	5.13510825952552	2.36601115903512	5.20400907805139	3.19518346304537	5.43123236145172	2.87066770751651	5.92145653712013	2.36601115903512	6.9624708066755	5.23287561115928	6.62407949041244	5.83897237794052	2.36601115903512	2.36601115903512	2.36601115903512	3.52962713045543	5.73816977299449	7.29267536457144	4.79614527419397	6.6186279295593	2.36601115903512	3.36409600737963
7188	3.64278080898174	2.36601115903512	2.36601115903512	2.36601115903512	2.36601115903512	2.36601115903512	2.36601115903512	2.36601115903512	2.36601115903512	2.36601115903512	2.36601115903512	2.36601115903512	2.36601115903512	2.36601115903512	2.36601115903512	2.36601115903512	2.36601115903512	2.36601115903512	2.87246686623151	4.43604484914971	2.72411019537222	2.36601115903512	2.36601115903512	3.84203143134343	4.46355602791822	2.36601115903512	2.36601115903512	3.0852492780168	2.36601115903512	2.36601115903512	3.19518346304537	2.36601115903512	2.36601115903512	2.36601115903512	2.36601115903512	2.36601115903512	3.32520040095349	2.36601115903512	2.36601115903512	2.36601115903512	2.36601115903512	2.36601115903512	2.36601115903512	3.04723862145327	2.79914881086532	2.36601115903512	2.36601115903512	2.36601115903512	2.94969717450863
7257	3.64278080898174	6.13046825628007	8.13838948454049	2.93316098198112	2.36601115903512	2.36601115903512	3.20463228906291	5.0947508887166	6.78859307986334	4.03995806707847	6.66950027039408	2.36601115903512	2.36601115903512	3.43680589627738	5.09398957667864	2.81878519445437	3.26606649344847	6.7739448593937	3.24658855435164	4.85676788222528	3.24979439601747	2.36601115903512	2.36601115903512	4.24285400177728	6.28519754906247	6.08738064338839	7.22187575984484	6.80443686971609	7.06582686093914	2.36601115903512	8.2357164524905	7.17456079498833	7.14124558524625	6.62085318078157	6.39895943010382	2.36601115903512	2.36601115903512	3.2802591634384	3.61562004905399	3.81371351702232	6.2657482769369	3.30764103805676	9.3881451480207	5.93441571234138	7.49389943956177	2.36601115903512	2.36601115903512	5.19880774402964	7.14367757842441
728448	3.14125492849845	2.36601115903512	2.36601115903512	2.36601115903512	2.36601115903512	2.36601115903512	3.20463228906291	2.36601115903512	2.36601115903512	2.36601115903512	2.36601115903512	5.58932153014508	2.36601115903512	2.36601115903512	2.36601115903512	2.36601115903512	2.36601115903512	2.36601115903512	2.36601115903512	2.80477297748616	3.24979439601747	4.34539426147065	4.1843029970846	3.03860336336616	2.69058290332234	2.36601115903512	2.36601115903512	2.36601115903512	2.36601115903512	4.39285918676589	2.36601115903512	5.51352848268235	2.36601115903512	2.36601115903512	2.36601115903512	2.36601115903512	2.76078758059806	2.36601115903512	2.36601115903512	2.36601115903512	2.36601115903512	2.36601115903512	2.36601115903512	2.74646548037978	2.36601115903512	2.36601115903512	2.36601115903512	2.36601115903512	2.36601115903512
728661	4.01421778515627	2.36601115903512	2.36601115903512	2.36601115903512	2.36601115903512	2.36601115903512	4.42029022496957	2.36601115903512	2.36601115903512	3.43325870232979	2.36601115903512	2.36601115903512	2.36601115903512	2.36601115903512	2.85329655328403	3.44052226637961	2.36601115903512	2.36601115903512	2.87246686623151	4.01339161530085	3.63425362413917	2.36601115903512	2.36601115903512	3.6791617144209	4.28257154363988	2.36601115903512	2.36601115903512	3.0852492780168	2.97065099578088	2.36601115903512	2.36601115903512	2.36601115903512	2.36601115903512	2.36601115903512	2.36601115903512	2.36601115903512	2.36601115903512	4.54817774576556	2.36601115903512	5.87271428071709	2.36601115903512	2.36601115903512	2.36601115903512	4.00397471817483	2.36601115903512	2.36601115903512	2.36601115903512	3.97080026616785	2.36601115903512
7388	10.5836627528658	6.67960294859288	2.36601115903512	10.7612058446244	11.4138222970345	11.3630177773096	10.7466252634892	10.9726667509715	10.7663821689509	10.8122656750508	10.774850984525	11.7589972609792	11.4909783653581	10.0759800444862	10.529324515222	10.3478707634598	10.7739577645356	9.20243853920808	10.2947415957546	10.2848069143379	9.81350208057011	10.2869358246385	10.2014114007699	10.1308102378369	8.0793688055531	8.74594923613743	8.22860569470163	7.29235288984845	8.51087898252833	9.58136460443853	8.79952540763549	9.24185769796763	6.51587387295824	7.8736400469563	12.4543961526673	11.7052514296504	9.90324346580498	10.295677848542	11.0250338147275	10.0627288934387	9.41368558414132	8.81797243938452	11.0723385161195	10.1557323332036	9.81460436514468	11.2990407875495	11.0679161045679	10.6147198921313	9.88967611779518
7805	4.94624216197373	2.36601115903512	7.46266387084617	8.05439670150156	3.19347505078951	3.26692070694556	6.738162487235	6.17227887710371	7.35095493929147	6.91791786332271	6.77118725396681	7.37823461199993	6.06614678787295	8.22060099794957	7.68703939947635	7.75565734087408	7.46809377511533	8.08806944024982	7.2327832721591	8.69267862441593	7.55578529889377	5.6631633843837	6.38034892746272	8.14082610092381	9.06555446615266	9.26192378853022	9.38115064080859	9.57266330552253	9.45724304070385	6.39949384618584	10.2024596717682	9.75877925943597	9.9444113461993	9.98857824588884	2.36601115903512	7.76117736485676	7.1106350080336	6.78187048103722	7.58639004680696	6.99573652220809	4.9445883248773	8.00399624156756	2.36601115903512	8.94721238066263	7.07816722870307	7.42658109185206	8.00620576891097	8.7790027358581	8.96213071810246
79033	4.30933873028416	2.36601115903512	6.39555655989063	2.93316098198112	6.10941948122854	6.42002352428684	5.23523524186387	5.76184164187716	3.62542825579764	4.63923196885347	5.40339392142658	2.36601115903512	4.46091606718026	4.98333023872043	5.54171052393131	4.20624716248648	3.81611391580241	6.27531631300487	5.83763357942056	5.25313272611617	5.47149975682546	8.03943058523445	7.82389357904216	5.03172433847745	6.05057795676235	5.76154218537502	4.19040832619906	5.69490125275026	5.81112638667569	7.04414414861297	4.10153217068922	2.36601115903512	6.79365033274215	7.11632491436361	4.11642719776267	5.29699310766146	2.76078758059806	5.52971571567918	5.50472091235734	4.21063755483055	5.35930581434638	6.5012623570633	2.36601115903512	6.20163979536904	3.82588024772667	4.79614527419397	5.61389272240595	4.71169869339496	3.68564076666728
79084	4.30933873028416	2.36601115903512	6.69970744945273	5.22612327732065	6.02347359597839	5.87784776921852	4.27643312998336	3.26593198590328	2.36601115903512	2.36601115903512	3.91329686141065	2.36601115903512	4.9286736759378	4.20114448482642	5.66462607483434	3.16289032514027	4.02837340617618	5.7500593685843	6.21978649970994	4.85676788222528	5.32237672997391	2.36601115903512	2.36601115903512	5.27928888778259	5.13212517848619	6.45341772555957	5.57704940155306	5.59898821936405	3.72316747735074	2.36601115903512	6.113038894703	4.80483032550516	5.59493927914759	6.24284232739655	2.36601115903512	3.0994776948344	3.72985224164759	4.2353928188612	2.36601115903512	2.36601115903512	2.36601115903512	2.36601115903512	5.81510449760013	3.50810230582487	4.15309570356523	4.79614527419397	2.36601115903512	3.38090659955683	5.45009260355865
79140	6.294815812105	2.36601115903512	2.36601115903512	4.78132171836434	5.36078421106516	4.99908354550734	5.95538652996177	7.76289914264551	7.01921409066223	6.57756140021982	5.77381764644327	8.8682016024686	6.23718949577764	4.04461514056112	6.316943304667	5.71887356860909	7.33478458688066	2.36601115903512	6.13331424988301	5.02858309332497	5.32237672997391	4.34539426147065	4.1843029970846	5.22126549481713	5.28432274491156	3.70157809030441	5.11416692294788	4.44720145447957	2.36601115903512	4.39285918676589	8.59065438846111	2.36601115903512	5.71838583339523	2.9403099038001	8.96241725146332	4.86129828251462	6.06201408201089	6.52039534177403	7.20170237984124	6.89136557760566	5.94394823425939	7.83435840333329	2.36601115903512	6.17082101388112	5.23450087230254	7.01803259634074	8.05158564052951	5.97816555548025	2.36601115903512
79169	7.37970054027959	2.36601115903512	3.55351749262944	2.93316098198112	2.36601115903512	2.36601115903512	5.6397867869531	3.26593198590328	6.51395922751759	3.76826817654951	2.36601115903512	2.36601115903512	7.4874601519215	2.81688023096851	5.47608867713004	7.02891061059739	6.45547073424238	2.71051467847408	2.36601115903512	5.44739359848191	5.80706388860498	4.34539426147065	5.83934815530528	5.58557944496057	6.60730054114363	5.65312016893757	7.18986706201448	7.45185779106451	2.97065099578088	6.09942428775248	6.60352231301877	8.08272059788065	7.49206015652235	5.14578409824768	6.84375336799029	3.58340232375169	7.72257237647515	6.86887439356536	4.4414738224957	3.26430963271613	5.52912413007624	2.36601115903512	4.60496493248662	7.34223384025964	8.09868340901397	5.5723716885165	5.61389272240595	6.75177007498839	3.36409600737963
79590	7.24665596378327	2.36601115903512	3.55351749262944	8.52209774079091	8.74285180563451	8.57250585089124	7.38986990573715	7.57302503072916	8.14477023075884	7.97041707000961	6.73808161645019	8.50543866338869	7.36978474744933	6.52594031601218	7.32649296048796	8.4159574474179	7.41246247632053	4.35400628099951	5.60037759011306	7.5715402764922	6.97387881740617	2.36601115903512	4.1843029970846	7.42646594063509	7.4556083237004	5.33996376855764	6.64596724556841	7.05994561360875	4.9996727500955	4.39285918676589	2.36601115903512	10.3548968310339	6.33479262377591	7.50461056248903	8.53466669884195	9.16038105072728	6.56062184676427	6.28757924145916	8.48348222451872	5.34985872346017	9.13977494520223	10.6135080986537	4.94149973824405	8.28356441485348	8.28555043049313	8.65812655801711	6.73446875074881	7.73477528717107	3.36409600737963
80128	7.21138525186874	2.36601115903512	2.36601115903512	2.36601115903512	2.36601115903512	2.36601115903512	2.36601115903512	2.36601115903512	2.36601115903512	2.36601115903512	2.36601115903512	2.36601115903512	2.36601115903512	2.36601115903512	2.36601115903512	2.36601115903512	2.36601115903512	2.36601115903512	2.36601115903512	2.36601115903512	3.01076437200642	2.36601115903512	2.36601115903512	2.7411531225516	2.36601115903512	2.83165823729513	2.36601115903512	2.36601115903512	2.36601115903512	2.36601115903512	2.36601115903512	2.36601115903512	3.24381124145827	2.9403099038001	2.36601115903512	2.36601115903512	2.36601115903512	2.36601115903512	2.36601115903512	2.36601115903512	2.36601115903512	2.36601115903512	2.36601115903512	2.36601115903512	2.36601115903512	2.36601115903512	2.36601115903512	2.36601115903512	2.36601115903512
80135	4.76350618738246	2.36601115903512	2.36601115903512	2.36601115903512	2.36601115903512	2.36601115903512	4.11662636866055	4.02817515352524	3.3141085708861	2.36601115903512	2.36601115903512	5.47776602546525	5.56449747266664	4.8943884891318	5.17893461475876	5.15233794547998	2.36601115903512	4.84760389139225	5.39271421470101	5.5637401100691	4.89945251802325	2.36601115903512	2.36601115903512	5.22126549481713	4.07558140708094	4.08217659888354	6.59799102951906	4.44720145447957	3.72316747735074	2.36601115903512	2.36601115903512	4.15538746525199	3.24381124145827	5.72919869484558	2.36601115903512	3.94513717218609	5.10268138647058	4.2353928188612	6.29551357770316	2.36601115903512	3.36218335046731	2.36601115903512	2.36601115903512	4.83231875323911	5.4283924447166	5.38976903416358	4.89735014683266	4.71169869339496	3.36409600737963
80143	3.14125492849845	3.40103939476968	3.55351749262944	2.36601115903512	2.36601115903512	2.36601115903512	4.98053506782152	6.08009069976536	6.47564051455509	7.42412141462709	3.33784620651031	8.4325148124785	2.99392611977693	2.36601115903512	5.00372838065304	2.36601115903512	6.4182945359885	2.71051467847408	7.16900999771039	5.50673938587119	4.89945251802325	2.36601115903512	2.36601115903512	5.27928888778259	4.18278552486363	4.74182978881055	2.36601115903512	2.36601115903512	2.36601115903512	2.36601115903512	2.36601115903512	2.36601115903512	3.54000629606406	7.28902780028877	2.36601115903512	7.03941402712232	4.88229992181482	4.91819777958423	4.27503116755716	7.26999060127848	2.36601115903512	2.36601115903512	2.36601115903512	5.11732122388034	6.54855833114948	6.24542142631107	4.23633856884211	5.71464129845946	2.94969717450863
80308	9.03886144158519	2.36601115903512	2.36601115903512	2.36601115903512	8.49397696647826	8.35336574457043	6.00187365748092	6.78218506109763	7.19459885977582	6.01010203205497	7.21794398222124	6.32890523264785	4.26389050388382	6.93559526059227	5.09398957667864	3.87360140049069	5.70150075353722	7.87389466185946	5.2355549171483	5.953214887206	5.8440112688598	2.36601115903512	2.36601115903512	5.91331515572241	6.71838367085154	4.63185785923665	4.42847394507816	5.32694541125239	4.21520799722332	2.36601115903512	2.36601115903512	6.73430695886339	3.54000629606406	6.62085318078157	11.1305377397589	6.50070298044534	9.22249561967717	8.78349256698772	6.77249929474336	2.36601115903512	2.36601115903512	2.36601115903512	2.36601115903512	4.66548221553881	4.15309570356523	6.62199678202416	7.12251802540924	7.43915468591925	3.36409600737963
80342	3.14125492849845	7.89313190543502	2.36601115903512	6.40260213162352	2.36601115903512	2.36601115903512	4.5510944587947	3.26593198590328	2.91658022882655	4.93390773316015	2.36601115903512	2.36601115903512	3.42996962776783	2.36601115903512	4.29679885809555	6.04379242599858	2.88511901090225	2.36601115903512	2.36601115903512	2.36601115903512	4.58713555571909	2.36601115903512	2.36601115903512	4.12121382945534	2.36601115903512	2.36601115903512	2.36601115903512	3.92130568230816	2.36601115903512	2.36601115903512	2.36601115903512	2.36601115903512	3.99545068110161	2.36601115903512	6.59361118781369	2.36601115903512	4.30435377716509	2.36601115903512	5.5780539382202	5.09178105468991	2.36601115903512	7.15783619261273	2.36601115903512	2.36601115903512	2.36601115903512	2.36601115903512	5.90512303188071	2.36601115903512	2.36601115903512
81669	6.07697146575676	2.36601115903512	2.36601115903512	2.36601115903512	7.67810108727822	7.8651995896356	5.85766179129143	3.56698334144258	2.91658022882655	3.43325870232979	6.89649872004422	2.36601115903512	5.93970077416719	4.98333023872043	7.1483731700936	4.20624716248648	4.65809170805531	6.37535667453845	4.62453129457186	5.953214887206	6.13980876948293	2.36601115903512	2.36601115903512	6.18020835781146	6.4227805741653	5.65312016893757	9.00244160300643	5.78483336778019	3.39542742538521	2.36601115903512	9.12329950089496	7.49124188132745	5.23030297620353	3.66868737550892	2.36601115903512	3.58340232375169	6.02654540576473	6.28757924145916	7.24737740931529	8.66518214182683	5.81847555396839	5.7174937882862	2.36601115903512	7.31430460822114	6.8260989330184	2.36601115903512	7.80890447944357	4.71169869339496	2.36601115903512
8289	3.14125492849845	2.36601115903512	2.36601115903512	2.93316098198112	5.21330758083517	5.50436453183511	6.09058193497841	4.37710331839827	4.09863489266746	2.36601115903512	2.93225825095524	2.36601115903512	6.80713207924514	4.69814545235557	4.80426461457202	5.91338859954822	2.36601115903512	5.55051659538602	4.62453129457186	5.77158076963465	5.09604634153469	2.36601115903512	2.36601115903512	5.38877170964018	5.13212517848619	3.70157809030441	4.63276318278893	5.49624171268519	5.87848861562274	2.36601115903512	2.36601115903512	4.80483032550516	3.54000629606406	4.51093033291301	2.36601115903512	2.36601115903512	5.35228699436029	4.54817774576556	3.61562004905399	2.88397536474027	2.36601115903512	3.87260996657465	2.36601115903512	2.36601115903512	7.11620727230319	3.43458486298006	2.9807031859489	4.19459850178999	3.68564076666728
832	6.294815812105	2.36601115903512	4.63885904866703	6.48488449096395	7.39974636381617	7.8651995896356	6.89417754336699	4.37710331839827	6.55128645362031	6.48963402820411	3.91329686141065	2.36601115903512	7.39410023641263	5.76360172576164	6.70846825864844	5.55357739830982	8.00804181936503	6.11090869720467	7.54896973270428	4.76252316215667	5.8440112688598	4.34539426147065	4.1843029970846	5.49052896168932	6.02198822482961	5.5956921376248	3.90514139165934	5.59898821936405	6.97641353639918	4.39285918676589	3.19518346304537	6.69957108030737	4.95707456521476	4.51093033291301	2.36601115903512	7.21553162574009	6.28851871640131	5.52971571567918	6.94873728983426	6.6883043100514	3.36218335046731	3.30764103805676	5.21419043346512	6.2903325826368	6.7065146176494	5.80911774149865	5.14075436677226	7.94961435924941	4.94778032646542
83442	12.0047099537687	12.5874627217078	11.1405835961139	11.0450443445677	10.9082316628374	10.9423806010701	10.4270570997861	9.75573273650421	9.79613552538707	10.7114066591472	10.6843346400631	11.8777470468912	10.5675839791389	7.60198094549078	9.07010590052776	7.42963961974387	9.03709254812419	7.01012943598556	9.18450254096665	11.24308513098	10.1886694669038	8.26964929725894	8.47910978476955	10.6823147511675	8.48227833037198	9.39832559256887	9.33066979458632	7.95639774599402	6.94533374349384	8.46726161586849	7.10099007911055	10.9481734733305	7.28797055047872	8.91908244799323	11.9691860316123	11.2100561336592	9.34992661523431	8.97869126947598	10.2067921449937	9.33636748414814	10.4027685922692	11.076805192275	10.4762094909769	11.3673325870761	9.59310615603301	12.2853539277614	12.2933211683403	11.0448329278933	6.00634150271878
83667	3.14125492849845	2.36601115903512	2.36601115903512	2.36601115903512	2.36601115903512	2.36601115903512	2.36601115903512	2.36601115903512	2.36601115903512	2.36601115903512	3.33784620651031	2.36601115903512	2.99392611977693	2.36601115903512	2.85329655328403	2.81878519445437	2.36601115903512	4.25242066053639	2.36601115903512	3.83964361752663	4.89945251802325	2.36601115903512	2.36601115903512	4.73269437845806	2.36601115903512	2.36601115903512	7.72461985113262	2.36601115903512	2.36601115903512	2.36601115903512	2.36601115903512	2.36601115903512	2.36601115903512	2.36601115903512	2.36601115903512	2.36601115903512	6.53560797148794	2.36601115903512	5.06890761329076	2.36601115903512	2.36601115903512	2.36601115903512	6.11036823109917	6.00600333291389	2.36601115903512	2.36601115903512	2.36601115903512	2.36601115903512	2.36601115903512
83941	6.42368173271405	2.36601115903512	2.36601115903512	4.78132171836434	2.36601115903512	2.36601115903512	2.84541770027163	4.52430110229668	2.36601115903512	3.43325870232979	3.33784620651031	2.36601115903512	2.36601115903512	3.15988773642894	3.21689813628956	3.16289032514027	2.36601115903512	3.22131670240633	2.87246686623151	2.36601115903512	3.01076437200642	2.36601115903512	2.36601115903512	2.7411531225516	3.17902512414608	3.70157809030441	3.07565247861793	3.0852492780168	2.97065099578088	2.36601115903512	3.19518346304537	4.667788070358	3.78562675442116	2.9403099038001	2.36601115903512	2.36601115903512	2.36601115903512	3.58440780315813	2.36601115903512	2.36601115903512	2.36601115903512	2.36601115903512	3.52962713045543	2.36601115903512	5.16361264491269	3.76984506782684	2.36601115903512	3.38090659955683	2.36601115903512
84065	8.11150294985838	2.36601115903512	2.36601115903512	7.97120237907357	8.54113265790326	8.50309298757495	4.11662636866055	3.56698334144258	4.09863489266746	5.06137228043771	7.8952913351488	2.36601115903512	4.26389050388382	6.84356397488237	5.54171052393131	4.80537714508512	6.89498920735955	2.36601115903512	6.34049091813668	4.85676788222528	4.75172894577215	2.36601115903512	2.36601115903512	4.96257471179545	6.35562852106606	6.66363495603608	9.19211918712793	5.86948689557719	6.84786307464359	2.36601115903512	5.49803807682927	6.24936450484795	6.70686788977592	2.36601115903512	6.29080795758184	2.36601115903512	3.89629867592387	5.37977566468689	4.72590015599177	7.42757097979107	5.16679789215715	6.77576405345916	3.52962713045543	2.74646548037978	3.40198718922552	2.36601115903512	5.44278148676569	3.97080026616785	6.57183911721343
8412	3.14125492849845	2.36601115903512	2.36601115903512	2.36601115903512	2.36601115903512	2.36601115903512	2.36601115903512	2.36601115903512	2.36601115903512	2.36601115903512	2.36601115903512	2.36601115903512	2.36601115903512	2.36601115903512	2.85329655328403	2.36601115903512	2.36601115903512	2.36601115903512	2.36601115903512	2.36601115903512	2.72411019537222	2.36601115903512	2.36601115903512	2.7411531225516	2.36601115903512	2.36601115903512	2.36601115903512	2.76999453937571	2.36601115903512	2.36601115903512	6.19416725608974	2.36601115903512	2.36601115903512	2.36601115903512	2.36601115903512	2.36601115903512	2.36601115903512	2.36601115903512	2.36601115903512	2.36601115903512	2.36601115903512	2.36601115903512	2.36601115903512	2.36601115903512	2.36601115903512	2.36601115903512	2.36601115903512	2.36601115903512	2.36601115903512
84146	6.59767245034708	6.51871865762072	3.55351749262944	2.36601115903512	2.36601115903512	2.36601115903512	4.98053506782152	2.88503143468018	2.36601115903512	3.76826817654951	2.36601115903512	2.36601115903512	2.36601115903512	4.47094175187999	3.50706078109552	5.07310329557812	2.36601115903512	4.25242066053639	3.24658855435164	5.38550148184074	3.63425362413917	2.36601115903512	2.36601115903512	4.35503086487762	3.83383762927948	4.63185785923665	2.36601115903512	3.0852492780168	2.36601115903512	2.36601115903512	3.71839203699445	2.36601115903512	3.99545068110161	4.15041787078076	2.36601115903512	2.36601115903512	5.16924665276865	3.2802591634384	4.4414738224957	2.36601115903512	2.36601115903512	2.36601115903512	2.36601115903512	4.25967063458563	3.82588024772667	2.36601115903512	5.34895987339866	2.36601115903512	3.36409600737963
84196	7.94969955873075	2.36601115903512	2.36601115903512	2.36601115903512	2.36601115903512	2.36601115903512	5.23523524186387	4.02817515352524	7.01921409066223	2.99615181658932	2.93225825095524	6.76881824830798	5.28133320288861	5.76360172576164	6.15863242014467	5.2988376460648	5.76210392867189	6.46890753613378	5.05915863719945	4.85676788222528	5.21364533836468	2.36601115903512	2.36601115903512	5.22126549481713	5.42198536342194	4.38303965278896	2.36601115903512	4.74480867503899	4.87327094470021	2.36601115903512	2.36601115903512	2.36601115903512	5.45993298035001	6.58342240950001	7.05686600722055	2.36601115903512	4.71413221102486	7.74767448369322	6.00772050027646	7.38975995036124	2.36601115903512	2.36601115903512	2.36601115903512	6.81364782436073	5.65203028447798	5.06351680940566	5.02417942146234	3.97080026616785	5.68449014835698
84243	3.14125492849845	2.36601115903512	5.2511825944152	3.91512562222889	6.53916967415615	6.97573988832498	2.36601115903512	2.36601115903512	2.36601115903512	2.36601115903512	2.36601115903512	2.36601115903512	4.46091606718026	2.36601115903512	4.69313721995237	2.36601115903512	2.36601115903512	2.36601115903512	2.87246686623151	3.64206832575112	3.45479295913266	2.36601115903512	2.36601115903512	3.49553731184804	4.37589996447365	2.36601115903512	2.36601115903512	3.56301142174217	2.36601115903512	2.36601115903512	2.36601115903512	5.6652492660298	2.36601115903512	4.66221256645052	2.36601115903512	5.90232132150715	2.36601115903512	4.2353928188612	2.36601115903512	2.36601115903512	2.36601115903512	2.36601115903512	2.36601115903512	2.36601115903512	2.36601115903512	3.43458486298006	2.36601115903512	2.36601115903512	2.36601115903512
84284	7.6138216971503	8.66315446454701	2.36601115903512	5.96016004691095	4.09879671092031	4.99908354550734	6.53186781435041	6.37986308395566	4.73951178189162	7.60238759766805	8.24080872978566	8.15274550053609	6.43765115795218	7.08374650099887	5.09398957667864	6.1246086116514	4.52452600060204	4.53794857297354	6.30136756282584	6.11451732761179	5.76914536144184	2.36601115903512	2.36601115903512	6.21034887622354	3.69585571338486	3.46551494384421	7.25318967611732	4.44720145447957	2.36601115903512	2.36601115903512	2.36601115903512	2.36601115903512	3.54000629606406	2.36601115903512	2.36601115903512	2.36601115903512	5.03289563995836	6.32908543801809	7.60405359254665	6.45190560887066	7.78478885132747	2.36601115903512	8.3992021215896	6.52774543558721	5.84560872120022	6.01243509638571	6.94150120370483	6.48138596339191	3.36409600737963
84320	11.0129345642704	3.40103939476968	2.36601115903512	2.93316098198112	6.26732566922099	6.26091476007939	4.78173482743593	6.34066719170434	7.49201025377057	5.73214729862524	3.65407472271743	2.36601115903512	7.1870325308099	4.69814545235557	5.9326713980277	6.37638341203239	4.52452600060204	5.71229787062387	4.85815046267189	6.11451732761179	6.04778739920083	2.36601115903512	2.36601115903512	5.98480805041304	5.62572806599213	4.24043679212855	3.07565247861793	5.32694541125239	7.9621865274593	2.36601115903512	2.36601115903512	2.36601115903512	3.24381124145827	3.66868737550892	4.8843225891735	2.36601115903512	4.71413221102486	5.66552909852812	4.96338062686632	7.4087893333392	3.36218335046731	2.36601115903512	3.52962713045543	4.00397471817483	8.23458324874469	4.2703592408483	7.35748326341462	7.69868768509068	7.14367757842441
8458	4.30933873028416	2.36601115903512	2.36601115903512	2.36601115903512	8.15311494842337	8.02230273853027	7.0349553038311	5.50247691493749	2.91658022882655	2.36601115903512	5.63683962617461	2.36601115903512	2.36601115903512	2.36601115903512	4.29679885809555	4.47638270003899	5.82026364832684	5.78685764472749	5.83763357942056	2.36601115903512	5.51796824519352	5.14977971317269	4.96372536130758	5.03172433847745	4.83622721339704	4.08217659888354	4.81168022163919	4.99139835835507	2.97065099578088	5.20400907805139	2.36601115903512	4.15538746525199	3.24381124145827	3.92956673881302	2.36601115903512	2.36601115903512	5.46256582253826	4.805084354885	6.80340824047738	4.02578325275243	2.36601115903512	2.36601115903512	2.36601115903512	2.36601115903512	3.82588024772667	2.36601115903512	4.23633856884211	3.70579541609741	5.61050976110992
84791	5.99637788292403	2.36601115903512	2.36601115903512	2.36601115903512	2.36601115903512	2.36601115903512	3.49199952345983	2.36601115903512	2.36601115903512	2.36601115903512	5.77381764644327	2.36601115903512	4.63423894105644	4.58901165168459	4.29679885809555	5.36686193519748	2.36601115903512	2.36601115903512	3.5433983278712	3.14075063002647	4.67177823376148	2.36601115903512	2.36601115903512	3.84203143134343	3.83383762927948	2.36601115903512	2.36601115903512	3.56301142174217	2.36601115903512	2.36601115903512	2.36601115903512	2.36601115903512	4.17859700661005	5.79617208975963	2.36601115903512	2.36601115903512	2.36601115903512	4.04924327945035	2.36601115903512	2.36601115903512	2.36601115903512	2.36601115903512	2.36601115903512	2.36601115903512	3.40198718922552	3.43458486298006	2.36601115903512	2.36601115903512	2.36601115903512
84809	3.64278080898174	2.36601115903512	2.36601115903512	5.48793806208254	2.36601115903512	2.36601115903512	2.36601115903512	2.36601115903512	2.36601115903512	2.36601115903512	3.91329686141065	2.36601115903512	2.36601115903512	2.36601115903512	2.85329655328403	2.36601115903512	6.56157539294714	2.36601115903512	2.36601115903512	3.83964361752663	3.24979439601747	2.36601115903512	2.36601115903512	3.03860336336616	2.69058290332234	5.8128432155937	2.36601115903512	3.56301142174217	2.36601115903512	2.36601115903512	2.36601115903512	2.36601115903512	3.54000629606406	2.36601115903512	2.36601115903512	2.36601115903512	6.45785388311422	2.36601115903512	2.36601115903512	2.36601115903512	2.36601115903512	2.36601115903512	2.36601115903512	2.74646548037978	3.82588024772667	4.04169958880452	2.36601115903512	2.36601115903512	2.36601115903512
84919	5.38656529679212	2.36601115903512	2.36601115903512	2.36601115903512	3.19347505078951	3.26692070694556	3.20463228906291	2.36601115903512	2.36601115903512	2.36601115903512	2.36601115903512	2.36601115903512	2.36601115903512	3.43680589627738	3.74852287887348	2.36601115903512	2.36601115903512	3.22131670240633	4.62453129457186	2.36601115903512	3.45479295913266	2.36601115903512	2.36601115903512	3.03860336336616	3.17902512414608	2.83165823729513	2.36601115903512	3.92130568230816	2.36601115903512	2.36601115903512	2.36601115903512	2.36601115903512	3.78562675442116	2.36601115903512	2.36601115903512	2.36601115903512	6.91114360326509	2.89437567866871	2.36601115903512	2.36601115903512	2.36601115903512	2.36601115903512	2.36601115903512	2.74646548037978	2.36601115903512	2.36601115903512	2.36601115903512	2.96092102172165	3.68564076666728
8514	4.76350618738246	7.64286268647117	3.55351749262944	2.93316098198112	9.577091444431	9.59642328590296	6.43354679998677	6.25892838215796	5.18171427782526	5.17848365422852	4.49188311159691	2.36601115903512	2.99392611977693	2.81688023096851	6.65015638666353	7.47657977369578	6.62821041613359	5.78685764472749	4.49181036213273	6.676231161459	6.41000957144321	4.34539426147065	4.1843029970846	6.6000548833938	5.02093826883643	2.83165823729513	2.36601115903512	4.33259141634354	3.9900635542418	4.39285918676589	3.19518346304537	4.80483032550516	3.99545068110161	3.34998582056149	2.36601115903512	2.36601115903512	6.2582579869288	7.07809595677897	6.00772050027646	5.2688561957742	2.36601115903512	2.36601115903512	2.36601115903512	6.00600333291389	3.40198718922552	4.64124350053032	2.36601115903512	4.19459850178999	2.36601115903512
8634	3.64278080898174	2.36601115903512	2.36601115903512	2.36601115903512	2.36601115903512	2.36601115903512	2.36601115903512	2.88503143468018	2.36601115903512	2.36601115903512	2.36601115903512	2.36601115903512	2.36601115903512	4.34234077140493	4.13613331716399	3.16289032514027	2.36601115903512	3.22131670240633	2.87246686623151	3.14075063002647	4.82748066069715	2.36601115903512	2.36601115903512	4.5561854209732	4.28257154363988	3.46551494384421	2.36601115903512	3.56301142174217	2.36601115903512	2.36601115903512	3.71839203699445	3.6728523150999	2.36601115903512	2.36601115903512	2.36601115903512	2.36601115903512	3.32520040095349	4.2353928188612	4.08685107653675	2.36601115903512	2.36601115903512	2.36601115903512	2.36601115903512	3.04723862145327	3.40198718922552	2.36601115903512	4.23633856884211	3.97080026616785	3.68564076666728
8668	10.5309916932813	2.36601115903512	10.332542666194	8.4725417516106	7.1790077844665	6.92356297667358	8.81430493209935	9.32986430779908	6.99232349513708	6.2430581412948	8.40799938668582	9.40655977581208	8.0736745561594	9.26240429532749	9.32897488453582	7.95666367078151	8.88189033331781	8.30020238234089	8.52897458391578	8.59351410174573	9.07971453521225	8.69634719910893	8.53083263983372	8.82075319618155	8.69189926594173	8.82928178794917	6.94339824134643	8.43740960037024	8.73642059635786	8.01568891935948	8.49783218842279	9.08248275736813	7.63992608738956	9.24094265432356	4.11642719776267	5.52814891817076	6.31815774088136	8.46763741679893	8.09109749888095	7.94037874336301	7.71608481959531	11.8998087045903	7.30919965268884	8.87734899285798	8.98066512366716	9.12079827419816	8.76523833593396	9.63863015056438	8.19513565497621
8703	4.01421778515627	2.36601115903512	3.55351749262944	4.78132171836434	7.81229953987564	8.29295358139576	6.56320679211611	3.81593017598549	4.60397451136044	2.36601115903512	4.13296005395071	7.89492830587571	2.36601115903512	5.90691114911301	5.98078369780786	4.70382604362106	4.65809170805531	5.21469337848682	2.87246686623151	6.18887381328361	3.93751874616103	2.36601115903512	2.36601115903512	5.49052896168932	4.46355602791822	3.18312124620275	5.57704940155306	4.83177325397304	6.17490866710583	2.36601115903512	3.19518346304537	6.95652635036833	3.78562675442116	6.54499456919239	2.36601115903512	2.36601115903512	5.66066011891145	4.04924327945035	2.36601115903512	9.25983163033202	6.05937620217444	2.36601115903512	2.36601115903512	2.74646548037978	2.36601115903512	3.76984506782684	6.0904775412511	6.91793572011824	3.36409600737963
8761	4.01421778515627	5.42676350149606	6.0096694453991	7.1717805407284	2.36601115903512	2.36601115903512	5.57975830541105	5.4296332428811	6.90850690724746	6.57756140021982	6.01401690509815	4.28430499991525	6.48369791008268	4.8943884891318	6.07244687064242	3.44052226637961	6.9739754708519	6.30098423485715	5.94307206604992	6.95718996053668	6.67898890054296	7.76536755279296	7.82389357904216	6.90656780112879	6.33253147449978	6.63541514244444	6.8644863425237	6.69270781297932	5.32351502761092	7.82714339754161	6.71768501299413	6.59004453191564	6.12767585520913	6.72764912815274	8.46172126146916	5.41719568663695	4.41821486152654	6.52039534177403	8.02706818024492	4.99436449479134	6.81812630798601	8.49637102377946	2.36601115903512	6.20163979536904	6.23948040132887	6.01243509638571	5.34895987339866	5.29862359755337	6.68429828938874
8880	3.14125492849845	2.36601115903512	2.36601115903512	2.36601115903512	2.36601115903512	2.36601115903512	2.84541770027163	4.37710331839827	2.36601115903512	2.36601115903512	2.36601115903512	2.36601115903512	2.99392611977693	2.36601115903512	2.85329655328403	2.36601115903512	3.26606649344847	5.31887564513704	4.74606453703479	4.01339161530085	4.82748066069715	2.36601115903512	2.36601115903512	4.35503086487762	3.83383762927948	4.63185785923665	4.42847394507816	4.20808471093643	2.36601115903512	2.36601115903512	2.36601115903512	2.36601115903512	4.17859700661005	2.36601115903512	2.36601115903512	2.36601115903512	5.46256582253826	4.2353928188612	2.36601115903512	2.36601115903512	4.36026563090651	3.30764103805676	2.36601115903512	2.74646548037978	2.36601115903512	6.39837860546029	7.42800747804117	4.55904087183809	2.36601115903512
8915	4.01421778515627	2.36601115903512	2.36601115903512	2.36601115903512	2.36601115903512	2.36601115903512	3.93688704631446	3.26593198590328	3.62542825579764	2.99615181658932	2.36601115903512	2.36601115903512	3.42996962776783	2.36601115903512	4.13613331716399	3.44052226637961	2.36601115903512	2.71051467847408	4.34563120890224	2.36601115903512	3.45479295913266	2.36601115903512	2.36601115903512	3.49553731184804	3.37261122156008	2.83165823729513	2.36601115903512	3.92130568230816	2.97065099578088	2.36601115903512	2.36601115903512	2.36601115903512	3.24381124145827	3.34998582056149	3.49184598384953	2.36601115903512	2.36601115903512	3.58440780315813	3.30599971835449	2.36601115903512	2.36601115903512	3.30764103805676	2.36601115903512	3.04723862145327	2.36601115903512	4.46768693947835	2.36601115903512	2.36601115903512	2.36601115903512
89796	3.14125492849845	3.40103939476968	2.36601115903512	2.36601115903512	2.36601115903512	2.36601115903512	2.36601115903512	2.36601115903512	2.36601115903512	2.36601115903512	3.65407472271743	2.36601115903512	2.36601115903512	2.36601115903512	2.36601115903512	2.36601115903512	2.36601115903512	2.98840546880066	2.36601115903512	2.36601115903512	3.45479295913266	2.36601115903512	2.36601115903512	3.03860336336616	2.36601115903512	3.18312124620275	2.36601115903512	3.0852492780168	2.36601115903512	2.36601115903512	2.36601115903512	2.36601115903512	2.87066770751651	5.860173857793	2.36601115903512	2.36601115903512	3.07042102540045	2.36601115903512	2.36601115903512	2.36601115903512	3.36218335046731	2.36601115903512	2.36601115903512	2.36601115903512	2.36601115903512	2.36601115903512	2.36601115903512	2.36601115903512	2.36601115903512
911	7.79151321525572	4.41823966184369	2.36601115903512	2.36601115903512	2.36601115903512	2.36601115903512	2.36601115903512	3.81593017598549	2.36601115903512	4.79408038490252	2.36601115903512	2.36601115903512	2.36601115903512	2.36601115903512	3.21689813628956	2.36601115903512	2.36601115903512	2.36601115903512	2.36601115903512	2.36601115903512	2.36601115903512	2.36601115903512	2.36601115903512	2.36601115903512	2.36601115903512	2.36601115903512	2.36601115903512	3.0852492780168	2.36601115903512	2.36601115903512	2.36601115903512	2.36601115903512	2.36601115903512	2.36601115903512	2.36601115903512	2.36601115903512	2.76078758059806	2.36601115903512	2.36601115903512	2.36601115903512	2.36601115903512	2.36601115903512	2.36601115903512	2.36601115903512	6.33934743318145	5.65567900969148	2.36601115903512	2.36601115903512	2.36601115903512
914	7.41112926648118	3.40103939476968	9.09069084100271	2.36601115903512	2.36601115903512	2.36601115903512	5.69741702441758	4.37710331839827	4.28743983571245	4.26850133796291	3.91329686141065	2.36601115903512	5.28133320288861	2.81688023096851	2.36601115903512	2.36601115903512	3.56714710151229	2.36601115903512	2.87246686623151	3.83964361752663	3.45479295913266	5.6631633843837	6.13506028605671	3.84203143134343	3.83383762927948	7.49130504545872	2.36601115903512	5.06504197547739	2.36601115903512	6.39949384618584	3.71839203699445	5.04512849290071	2.36601115903512	5.03922586724701	2.36601115903512	3.58340232375169	4.80066498857129	4.805084354885	4.4414738224957	4.65507802466868	3.36218335046731	2.36601115903512	2.36601115903512	3.29599539883549	4.74507801008076	6.53666227575156	4.00983242688802	3.97080026616785	2.36601115903512
919	10.3482269580916	2.36601115903512	2.36601115903512	2.36601115903512	2.36601115903512	2.36601115903512	2.84541770027163	3.56698334144258	6.0754392464479	3.76826817654951	5.12474125191244	5.0796004954074	2.36601115903512	5.76360172576164	2.85329655328403	2.36601115903512	3.56714710151229	3.42180086324101	2.87246686623151	2.36601115903512	4.06817542704017	2.36601115903512	2.36601115903512	3.84203143134343	4.83622721339704	5.65312016893757	2.36601115903512	5.06504197547739	3.72316747735074	2.36601115903512	2.36601115903512	3.35344969182718	3.78562675442116	2.9403099038001	5.90709240661724	5.90232132150715	5.66066011891145	3.58440780315813	6.00772050027646	6.74929573516897	8.24111867690103	2.36601115903512	2.36601115903512	4.57422272077003	5.08906044743806	7.22312876633632	2.36601115903512	2.36601115903512	2.94969717450863
92241	7.97094556439243	2.36601115903512	5.85410169650664	6.7068401597751	2.36601115903512	2.36601115903512	5.31103650934812	4.37710331839827	7.0970033201965	2.36601115903512	2.36601115903512	2.36601115903512	2.36601115903512	2.81688023096851	3.21689813628956	6.16338008718269	4.21337180564666	4.1431365081237	4.62453129457186	5.953214887206	6.04778739920083	2.36601115903512	2.36601115903512	6.11796982193651	5.80422591875145	6.04510097470756	3.07565247861793	5.54852945367158	2.36601115903512	2.36601115903512	7.84152681124511	5.15176469930882	6.44614444081383	5.24501032380829	7.95969704542762	2.36601115903512	6.37566932224628	6.1553756809057	5.06890761329076	4.88989056044245	4.36026563090651	7.37963845044687	2.36601115903512	4.47679832914924	8.51643599261242	5.38976903416358	2.36601115903512	2.36601115903512	5.53252968677347
92312	3.14125492849845	2.36601115903512	7.92038947424765	2.36601115903512	2.36601115903512	2.36601115903512	2.36601115903512	2.36601115903512	2.36601115903512	2.36601115903512	2.36601115903512	2.36601115903512	2.36601115903512	2.36601115903512	2.36601115903512	2.36601115903512	2.36601115903512	2.36601115903512	2.36601115903512	2.36601115903512	3.24979439601747	7.29354941734653	7.08115441354522	3.28508538433104	3.17902512414608	2.36601115903512	2.36601115903512	3.92130568230816	2.36601115903512	6.6477697084682	2.36601115903512	2.36601115903512	2.87066770751651	2.36601115903512	2.36601115903512	2.36601115903512	2.36601115903512	2.36601115903512	2.36601115903512	4.65507802466868	2.36601115903512	2.36601115903512	2.36601115903512	2.36601115903512	2.36601115903512	2.36601115903512	2.36601115903512	2.36601115903512	2.36601115903512
9295	9.86589084723365	7.1330749757328	7.75429689288917	8.67012372026351	8.79565964716448	8.80658202236687	7.8242794806207	7.29403849571003	7.78621389299049	7.79810612580035	7.83394330649682	6.61912505557589	7.13026390256454	7.67054618530027	7.18989914967076	8.91346138848949	8.27043152381419	8.28098389896134	6.8813269901784	8.98124006283181	8.18624052313797	6.98342452763264	7.21365603800013	8.64432178445264	9.10357110233455	9.08019745419111	7.65598754891058	8.1380004668861	8.1646554546368	7.35475741124228	10.2170922083645	7.73370126363977	9.14034306040818	8.67403280708344	8.51075902900302	5.41719568663695	8.33614796075715	8.03784619124977	7.51349038567968	6.71912230805887	8.48773817446137	8.37786651004616	5.64120810977669	9.35276873630609	9.05108985418982	8.80220612372274	8.8447299982824	6.56394410541966	9.50686367587789
93974	10.2560388602885	11.1389787500302	10.0394006322141	9.6916089377324	9.59954151382809	9.65359855311547	9.94633858548023	10.6746992438173	10.7958398912995	11.0402056057822	9.80928688260352	11.549086888118	10.6682178463366	9.07781360010791	10.0519541852728	9.72313984949855	9.58623974131267	8.8006281100129	9.68767024439675	9.09195617797031	9.42579770997169	7.29354941734653	9.23914961831355	9.4610283112911	8.57867519206423	8.70580210813817	5.47449709685458	7.65630400068621	9.39534449014278	9.52038609175579	6.19416725608974	8.04170704999239	5.77636146334883	7.19288494077001	11.5378618045594	11.1177105648436	9.3318781285105	10.093753832457	10.15979250573	8.49754537567404	9.5775654635929	10.1602142391713	8.93971643093747	9.81564677176138	9.36725662824606	10.7827238943259	11.1691829174586	10.0924759585549	8.41751845781985
94161	4.5542209128568	2.36601115903512	2.36601115903512	2.36601115903512	3.19347505078951	2.36601115903512	2.36601115903512	2.36601115903512	2.36601115903512	2.36601115903512	2.36601115903512	2.36601115903512	2.36601115903512	2.81688023096851	2.36601115903512	2.36601115903512	2.36601115903512	2.36601115903512	2.36601115903512	2.36601115903512	2.36601115903512	2.36601115903512	2.36601115903512	2.36601115903512	3.17902512414608	2.83165823729513	2.36601115903512	2.36601115903512	2.36601115903512	2.36601115903512	3.19518346304537	2.36601115903512	2.87066770751651	2.36601115903512	2.36601115903512	2.36601115903512	2.36601115903512	2.89437567866871	4.96338062686632	2.36601115903512	2.36601115903512	2.36601115903512	2.36601115903512	2.36601115903512	2.36601115903512	2.36601115903512	2.36601115903512	2.36601115903512	2.36601115903512
9453	4.01421778515627	10.6395792779472	2.36601115903512	2.36601115903512	2.36601115903512	2.36601115903512	2.36601115903512	2.36601115903512	2.91658022882655	2.36601115903512	2.36601115903512	2.36601115903512	2.36601115903512	2.36601115903512	3.21689813628956	3.44052226637961	2.88511901090225	4.35400628099951	2.36601115903512	3.64206832575112	4.06817542704017	2.36601115903512	2.36601115903512	4.12121382945534	3.69585571338486	3.18312124620275	2.36601115903512	2.76999453937571	3.72316747735074	2.36601115903512	2.36601115903512	4.15538746525199	3.54000629606406	3.92956673881302	2.36601115903512	2.36601115903512	3.32520040095349	2.89437567866871	2.36601115903512	2.36601115903512	2.36601115903512	2.36601115903512	2.36601115903512	3.04723862145327	2.36601115903512	3.43458486298006	2.36601115903512	2.36601115903512	2.94969717450863
9528	6.36068713146028	6.2377561371767	2.36601115903512	3.65571637048302	7.49861996935737	7.41424665601903	3.49199952345983	4.78009739963796	3.62542825579764	4.46574240460798	6.12061422599943	8.95407675850084	4.9286736759378	3.43680589627738	5.72236751448054	7.04975541512292	5.92998920352596	5.36827492583295	3.99957257057463	3.83964361752663	3.24979439601747	2.36601115903512	2.36601115903512	3.98836534937844	3.95976705034162	2.36601115903512	3.07565247861793	3.0852492780168	4.9996727500955	2.36601115903512	3.71839203699445	2.36601115903512	2.36601115903512	2.36601115903512	3.49184598384953	3.0994776948344	3.72985224164759	3.83546633233712	3.61562004905399	6.2971075689449	2.36601115903512	2.36601115903512	2.36601115903512	3.50810230582487	3.82588024772667	6.34917297693256	3.41037882246982	5.09156918790131	4.36313747733391
963	6.93691938635016	4.41823966184369	3.55351749262944	4.90602268301844	7.09722606736252	6.81318219054841	6.21418655996921	6.17227887710371	5.36058178856612	6.48963402820411	5.89891046269202	4.73607411014732	7.00955109460117	6.55524901915648	7.10561640884391	5.81940685203776	7.57330700426256	6.08158916593713	5.46530771548478	5.77158076963465	5.37381621455032	2.36601115903512	4.1843029970846	5.67475283672656	4.96195704894833	3.70157809030441	4.42847394507816	3.56301142174217	6.17490866710583	4.39285918676589	8.83790145291423	4.80483032550516	3.54000629606406	4.15041787078076	2.36601115903512	6.13048010116281	4.88229992181482	6.52039534177403	5.50472091235734	4.52158739644094	6.44626025878223	2.36601115903512	4.60496493248662	5.55935659706905	4.53647082808711	6.53666227575156	5.61389272240595	2.96092102172165	4.17062937125215
9636	9.5431197081128	9.47911924728274	2.36601115903512	8.26698482182397	7.83770375954951	7.83726824235502	8.80122136712013	9.38388399054212	8.91241177963979	10.4714255441492	8.82545431548469	11.0094895391187	9.46180028716158	8.68569467758936	8.46411051279887	8.75748024888675	6.99937161765749	7.80380786611709	9.76878790576075	8.47221585567084	7.55578529889377	7.54866102812642	8.62902712757666	7.86579674284143	8.85476734600287	8.70580210813817	7.93233972641352	8.12944325148445	2.97065099578088	8.1824173037795	6.71768501299413	7.78430644613133	5.38737618749319	5.72919869484558	9.85404376393671	8.85453139605104	9.17873532649102	9.14479977137432	9.79865273436622	9.4090467971929	10.8341003800623	3.30764103805676	10.6811000312873	8.89159494774278	8.69042031028085	9.83016815044394	7.35748326341462	8.97277142802379	9.46549403048402
9653	5.61966020979833	2.36601115903512	2.36601115903512	2.36601115903512	2.36601115903512	2.36601115903512	2.36601115903512	2.36601115903512	2.36601115903512	2.36601115903512	5.77381764644327	2.36601115903512	5.47614386447829	3.43680589627738	4.69313721995237	2.36601115903512	4.52452600060204	5.10239805836576	4.34563120890224	2.80477297748616	2.72411019537222	2.36601115903512	2.36601115903512	2.36601115903512	3.37261122156008	4.24043679212855	2.36601115903512	3.92130568230816	2.36601115903512	2.36601115903512	2.36601115903512	2.36601115903512	4.74114947292716	3.34998582056149	2.36601115903512	5.41719568663695	5.87524927579327	3.2802591634384	2.36601115903512	2.36601115903512	2.36601115903512	3.87260996657465	2.36601115903512	3.69298483793618	2.36601115903512	4.64124350053032	2.36601115903512	6.39381513494294	3.9484195588366
9698	7.50150507659757	2.36601115903512	2.36601115903512	2.36601115903512	7.29359470717693	7.12182193049794	4.27643312998336	4.02817515352524	5.9128755358768	4.46574240460798	2.36601115903512	2.36601115903512	7.75488090938791	3.15988773642894	4.4413513549755	6.27380923138208	4.78033284614399	4.84760389139225	2.87246686623151	5.32083469298699	4.96800387218016	4.34539426147065	4.1843029970846	4.73269437845806	5.58721658429455	5.02892582079039	6.38833808267382	4.20808471093643	6.27829460778746	4.39285918676589	4.10153217068922	7.80078792185424	4.34109060792523	4.3419059001382	2.36601115903512	2.36601115903512	5.03289563995836	5.21242532459276	6.42040135730196	7.33111779235786	2.36601115903512	3.87260996657465	2.36601115903512	5.60618019966305	5.79959432592782	2.36601115903512	2.36601115903512	5.64048599260602	6.53231651486685
9731	5.50781525814181	2.36601115903512	2.36601115903512	2.36601115903512	2.36601115903512	2.36601115903512	2.36601115903512	2.36601115903512	4.28743983571245	2.36601115903512	2.93225825095524	2.36601115903512	2.36601115903512	6.52594031601218	3.9553065976318	2.81878519445437	4.21337180564666	4.25242066053639	2.87246686623151	2.36601115903512	5.47149975682546	2.36601115903512	4.1843029970846	4.64713762853592	6.44448751076246	3.90439186625033	5.57704940155306	5.74056795003521	2.97065099578088	4.39285918676589	3.19518346304537	6.14994989917995	4.17859700661005	3.66868737550892	2.36601115903512	3.94513717218609	2.76078758059806	2.89437567866871	3.30599971835449	2.36601115903512	2.36601115903512	2.36601115903512	2.36601115903512	4.83231875323911	3.82588024772667	2.99704968542602	2.36601115903512	6.03715719481556	2.36601115903512
9826	4.30933873028416	2.36601115903512	2.36601115903512	2.36601115903512	2.36601115903512	2.36601115903512	2.36601115903512	2.36601115903512	2.36601115903512	2.36601115903512	2.36601115903512	2.36601115903512	2.36601115903512	2.81688023096851	2.36601115903512	2.36601115903512	2.36601115903512	2.36601115903512	2.36601115903512	2.36601115903512	2.36601115903512	2.36601115903512	2.36601115903512	2.36601115903512	2.36601115903512	2.36601115903512	2.36601115903512	2.36601115903512	2.36601115903512	2.36601115903512	2.36601115903512	2.36601115903512	2.36601115903512	2.36601115903512	2.36601115903512	2.36601115903512	2.36601115903512	2.36601115903512	2.36601115903512	2.36601115903512	2.36601115903512	2.36601115903512	2.36601115903512	2.36601115903512	2.36601115903512	2.36601115903512	2.36601115903512	2.36601115903512	2.36601115903512
9877	3.14125492849845	2.36601115903512	2.36601115903512	2.36601115903512	2.36601115903512	2.36601115903512	3.93688704631446	2.36601115903512	4.60397451136044	2.36601115903512	2.36601115903512	2.36601115903512	5.28133320288861	4.8943884891318	2.85329655328403	2.36601115903512	2.36601115903512	4.7761957427186	2.36601115903512	3.14075063002647	4.40131658145095	2.36601115903512	2.36601115903512	3.84203143134343	3.37261122156008	2.83165823729513	2.36601115903512	4.74480867503899	7.0366338409486	2.36601115903512	2.36601115903512	2.36601115903512	2.36601115903512	3.92956673881302	2.36601115903512	8.56030692813308	6.2582579869288	5.2985256822166	2.36601115903512	4.02578325275243	5.16679789215715	2.36601115903512	2.36601115903512	2.36601115903512	2.36601115903512	2.36601115903512	2.36601115903512	2.36601115903512	3.36409600737963
9898	8.9127867669075	5.00889031434228	3.55351749262944	5.7094586938295	7.1790077844665	6.81318219054841	6.0469094994781	6.03168911079326	3.3141085708861	4.46574240460798	2.36601115903512	5.78947540867479	2.36601115903512	4.7996011538628	5.33514881868868	4.59458184197451	5.50273377916679	5.89193522600153	3.5433983278712	4.01339161530085	5.09604634153469	2.36601115903512	2.36601115903512	5.03172433847745	5.23535279355239	5.53588301218279	3.07565247861793	4.20808471093643	3.72316747735074	2.36601115903512	2.36601115903512	3.35344969182718	3.24381124145827	2.9403099038001	7.12143895956837	2.36601115903512	5.16924665276865	5.02308378830876	5.34582574180033	6.41473522562155	2.36601115903512	2.36601115903512	2.36601115903512	5.40901288015629	4.74507801008076	2.99704968542602	4.89735014683266	6.09383113292441	4.94778032646542
991	6.22579241280521	2.36601115903512	2.36601115903512	6.26964874873925	5.21330758083517	5.18786414984943	8.31326089817943	8.16187433504962	4.28743983571245	6.07196135890029	4.13296005395071	7.93771664331899	7.46468043386264	6.07822087116638	7.21022234833661	5.4318227262444	5.82026364832684	6.65954813274668	7.82205214133667	5.72235978265862	7.03906006363211	5.14977971317269	4.96372536130758	6.68836471480505	8.03713308018112	6.28197693548545	7.67922965467507	7.22968151473257	4.5814392916921	5.20400907805139	8.34633953936386	2.9426115124611	6.8755074249552	9.74336312187191	8.41095785392043	4.23411202690177	4.88229992181482	6.40867856571226	6.80340824047738	7.26999060127848	9.34709056558366	2.36601115903512	3.52962713045543	8.06634106057073	7.74519365564657	5.48395744896965	3.7410190344654	8.59492297540754	4.68487378976646
9923	6.54197489663916	2.36601115903512	2.36601115903512	3.33920898406229	3.19347505078951	4.78182770572766	2.36601115903512	2.88503143468018	2.36601115903512	2.36601115903512	2.36601115903512	2.36601115903512	2.36601115903512	3.43680589627738	2.36601115903512	2.36601115903512	2.36601115903512	2.36601115903512	2.36601115903512	6.29368211783045	2.36601115903512	2.36601115903512	2.36601115903512	5.09771060808223	3.83383762927948	2.36601115903512	2.36601115903512	2.76999453937571	2.36601115903512	2.36601115903512	2.36601115903512	2.36601115903512	3.24381124145827	2.36601115903512	2.36601115903512	2.36601115903512	3.32520040095349	2.36601115903512	2.36601115903512	2.36601115903512	2.36601115903512	7.64208245126127	2.36601115903512	2.36601115903512	2.36601115903512	2.36601115903512	3.41037882246982	2.36601115903512	2.36601115903512
9939	10.1575553886311	7.01738071149453	6.69970744945273	7.72258719045109	7.95841887105711	8.25122599318134	8.7813708193717	9.06112366941483	9.06215236630176	9.47379286243643	8.20491312106233	10.1916399155747	8.75644087158466	7.02210615112116	7.99881365343131	7.5070456426621	7.68708023668949	7.07107107422757	8.07496623583713	7.62608409581119	7.84721533547747	4.34539426147065	4.1843029970846	7.85629700500615	6.94848472438258	7.58281429018421	6.7810071300183	5.98782473435451	7.48864002985948	4.39285918676589	8.8504699248508	5.6652492660298	6.82145529102005	8.709212542126	9.23468845746389	10.659533510515	8.55109453279722	8.79093833091571	8.90997959888387	7.42757097979107	2.36601115903512	6.77576405345916	2.36601115903512	7.90717007772069	8.11756023010661	9.40587006244398	7.80890447944357	8.49325357136852	9.07646037907487
998	3.64278080898174	3.40103939476968	4.97726596004773	7.63520536130523	6.71396575222953	6.34266146097158	5.3830530950031	6.41802218766608	3.62542825579764	7.0155978126121	6.77118725396681	3.12724492166932	3.76435606874299	6.49602383080676	6.1998683141844	5.22744655202499	6.94812424605779	6.16781855733252	5.94307206604992	5.72235978265862	5.56298659354171	4.34539426147065	4.1843029970846	5.83809385962791	5.93265389109057	4.74182978881055	4.81168022163919	4.99139835835507	5.11588649219679	4.39285918676589	2.36601115903512	7.0966078717646	5.45993298035001	5.58513479810668	9.22001871958935	7.43075760517559	6.02654540576473	5.45669273262539	4.4414738224957	4.88989056044245	4.68180987579366	4.27754580527575	2.36601115903512	5.35520281001399	3.99874506390862	6.53666227575156	6.35464772482874	6.82054944954561	7.03475415178151
10105	6.22579241280521	7.18761921452732	2.36601115903512	7.14672287259675	3.19347505078951	3.81728064108381	4.42029022496957	6.34066719170434	7.07153678660674	5.87780830561915	2.36601115903512	2.36601115903512	7.34505240427887	6.23133078496096	6.5580161562722	5.91338859954822	7.43124560724373	6.71788006759022	7.27378461206393	5.99526250523686	6.35986692236835	6.7991515771679	6.58993081671958	6.37905580526266	6.71838367085154	7.0742985704625	7.93233972641352	6.26283677252464	5.22343270384747	6.09942428775248	6.02707510461685	6.89644953773296	6.44614444081383	6.85875883781238	7.12143895956837	7.00145530748623	4.88229992181482	5.95784985340512	4.72590015599177	4.99436449479134	7.31278958990297	5.26225944240278	2.36601115903512	6.50321504786741	7.44989164827635	7.0491783520679	4.00983242688802	6.09383113292441	4.53295593611545
10285	3.14125492849845	2.36601115903512	3.55351749262944	6.80620109528764	2.36601115903512	2.36601115903512	2.36601115903512	4.52430110229668	2.36601115903512	4.26850133796291	2.36601115903512	3.12724492166932	2.36601115903512	2.36601115903512	5.09398957667864	5.07310329557812	3.81611391580241	2.71051467847408	3.5433983278712	4.85676788222528	3.01076437200642	4.34539426147065	4.1843029970846	4.24285400177728	3.83383762927948	3.46551494384421	6.00259571209771	3.75325291110885	2.36601115903512	4.39285918676589	5.73338072019149	5.15176469930882	4.74114947292716	2.9403099038001	2.36601115903512	3.0994776948344	3.07042102540045	4.2353928188612	2.36601115903512	2.36601115903512	2.36601115903512	3.30764103805676	2.36601115903512	3.85684329474299	3.13182898940369	2.36601115903512	2.36601115903512	2.96092102172165	2.94969717450863
10360	8.13050968166616	7.8599292780838	9.68270741471486	8.40017292738258	7.78643995024735	7.77972895324725	8.61189295444993	8.775376077836	8.05666016150817	8.52901365602002	8.57666038367363	9.11186347874166	6.65445981355153	8.18354164681049	8.47254790400014	7.18779980864487	7.60673939015257	7.50571280358506	8.40527293742919	7.5292350180772	7.08608337057365	11.7457647014847	11.5386200326984	7.41356937771288	6.48694547602419	6.69131334990961	6.7810071300183	6.43937329514875	7.09444085567871	10.8109858931098	5.93566274403004	5.80252176769379	6.37287286682841	6.7615604038309	8.77441274846297	9.34600144923958	6.48424028024027	7.83670217234256	7.55040062152271	6.21299878968078	7.44603424712287	2.36601115903512	2.36601115903512	8.17903723575119	8.57223815151917	8.77451838611563	7.84371922188932	9.88332641015671	7.91684881778505
10730	5.25418216639533	3.40103939476968	4.19593154787297	2.93316098198112	4.86359254390143	4.99908354550734	3.49199952345983	7.37386544994418	5.08321263997314	4.46574240460798	4.7790640873871	2.36601115903512	3.42996962776783	6.52594031601218	6.52594694412859	6.04379242599858	6.62821041613359	5.82274061904376	4.96215248664209	4.55327384924667	5.88003600738638	4.34539426147065	4.1843029970846	5.49052896168932	6.50771489912942	5.91027700841281	3.54920859964933	5.38561279986327	6.46518615499327	4.39285918676589	5.73338072019149	4.15538746525199	5.59493927914759	6.50551508353957	3.49184598384953	5.41719568663695	4.04551286407588	5.72892397403762	6.74091361682508	2.88397536474027	8.2892086941824	2.36601115903512	6.74749614995578	5.18056866806211	6.65576010201054	4.93601612108206	5.24860981597775	4.55904087183809	4.82230756812054
10935	8.05293250176187	3.40103939476968	2.36601115903512	3.91512562222889	3.71601398160043	4.52595392757311	4.98053506782152	4.02817515352524	5.27391829261939	5.06137228043771	2.93225825095524	6.32890523264785	2.36601115903512	6.40236175826286	5.33514881868868	2.81878519445437	2.88511901090225	4.1431365081237	4.74606453703479	3.83964361752663	3.93751874616103	2.36601115903512	2.36601115903512	3.84203143134343	4.18278552486363	3.46551494384421	5.24453538558873	3.0852492780168	5.66616192115252	2.36601115903512	2.36601115903512	4.51634854944164	3.99545068110161	2.36601115903512	2.36601115903512	2.36601115903512	2.76078758059806	3.58440780315813	3.87039055638197	2.36601115903512	2.36601115903512	4.27754580527575	2.36601115903512	4.75131081138139	3.62944658415155	6.95364829769965	2.9807031859489	2.96092102172165	3.36409600737963
11130	6.70300420211481	2.36601115903512	2.36601115903512	2.36601115903512	2.36601115903512	2.36601115903512	2.84541770027163	3.56698334144258	2.91658022882655	2.36601115903512	4.49188311159691	3.99119674238696	4.03563666855378	6.77047065837377	5.00372838065304	6.04379242599858	2.36601115903512	5.04279287798728	5.66344853740075	5.02858309332497	4.18797567956552	2.36601115903512	2.36601115903512	4.73269437845806	4.54618991944925	6.04510097470756	5.6727931938244	4.07180924023989	2.97065099578088	2.36601115903512	2.36601115903512	2.36601115903512	3.24381124145827	3.92956673881302	2.36601115903512	2.36601115903512	3.54166731815811	3.83546633233712	4.72590015599177	2.88397536474027	3.94586765476215	3.30764103805676	2.36601115903512	2.36601115903512	4.15309570356523	4.46768693947835	2.36601115903512	2.36601115903512	7.62906453414794
118980	6.22579241280521	2.36601115903512	2.36601115903512	2.36601115903512	2.36601115903512	2.36601115903512	4.42029022496957	2.88503143468018	3.3141085708861	2.36601115903512	2.36601115903512	2.36601115903512	2.36601115903512	2.36601115903512	2.36601115903512	2.36601115903512	2.36601115903512	3.89608074646481	2.36601115903512	2.36601115903512	3.79384012729284	2.36601115903512	2.36601115903512	3.49553731184804	4.28257154363988	2.36601115903512	3.54920859964933	3.92130568230816	2.36601115903512	2.36601115903512	2.36601115903512	2.9426115124611	4.85314788534183	5.24501032380829	2.36601115903512	2.36601115903512	5.10268138647058	2.36601115903512	2.36601115903512	2.36601115903512	2.36601115903512	2.36601115903512	2.36601115903512	5.29930769616839	3.40198718922552	2.36601115903512	4.23633856884211	2.36601115903512	3.68564076666728
1326	3.14125492849845	2.36601115903512	2.36601115903512	2.36601115903512	2.36601115903512	2.36601115903512	4.98053506782152	2.88503143468018	2.36601115903512	3.76826817654951	4.49188311159691	3.12724492166932	3.42996962776783	3.8690122827966	5.40733915217917	2.36601115903512	2.36601115903512	4.53794857297354	4.62453129457186	4.16844582852228	3.63425362413917	2.36601115903512	2.36601115903512	3.6791617144209	3.17902512414608	5.65312016893757	4.19040832619906	3.56301142174217	5.11588649219679	2.36601115903512	2.36601115903512	3.35344969182718	2.36601115903512	3.66868737550892	2.36601115903512	2.36601115903512	5.7062074917997	4.04924327945035	6.00772050027646	3.26430963271613	4.9445883248773	2.36601115903512	2.36601115903512	4.13748005770218	2.36601115903512	4.64124350053032	2.9807031859489	4.97571463461344	2.94969717450863
143187	10.3723794107547	2.36601115903512	2.36601115903512	2.36601115903512	8.4779095527772	7.89260042582271	3.93688704631446	2.36601115903512	4.28743983571245	4.26850133796291	4.13296005395071	2.36601115903512	4.78895458219966	3.8690122827966	2.36601115903512	2.36601115903512	5.98187331431961	4.02489059208877	5.53442278679702	3.14075063002647	5.73020325366663	2.36601115903512	2.36601115903512	5.03172433847745	2.69058290332234	2.36601115903512	2.36601115903512	4.65226375998656	3.39542742538521	2.36601115903512	5.36420520477046	2.36601115903512	2.36601115903512	2.36601115903512	2.36601115903512	2.36601115903512	4.52374336612605	7.02856580303236	6.15878139871882	4.99436449479134	2.36601115903512	2.36601115903512	2.36601115903512	5.35520281001399	2.36601115903512	2.36601115903512	2.36601115903512	3.38090659955683	2.36601115903512
143244	3.14125492849845	2.36601115903512	2.36601115903512	2.93316098198112	3.19347505078951	4.52595392757311	3.93688704631446	3.26593198590328	2.91658022882655	3.43325870232979	3.91329686141065	2.36601115903512	2.99392611977693	4.04461514056112	3.21689813628956	3.16289032514027	3.56714710151229	3.22131670240633	3.5433983278712	2.80477297748616	3.79384012729284	2.36601115903512	2.36601115903512	3.03860336336616	2.36601115903512	3.18312124620275	2.36601115903512	2.76999453937571	2.36601115903512	2.36601115903512	3.19518346304537	2.9426115124611	2.36601115903512	2.9403099038001	4.11642719776267	2.36601115903512	2.76078758059806	2.89437567866871	3.30599971835449	4.02578325275243	3.36218335046731	4.27754580527575	4.16524939189172	3.04723862145327	2.36601115903512	5.18065868784312	2.9807031859489	3.38090659955683	3.36409600737963
1571	3.14125492849845	2.36601115903512	2.36601115903512	2.93316098198112	5.36078421106516	4.52595392757311	2.36601115903512	2.36601115903512	2.36601115903512	2.36601115903512	2.36601115903512	2.36601115903512	2.99392611977693	2.36601115903512	2.36601115903512	2.36601115903512	2.36601115903512	2.36601115903512	2.36601115903512	2.80477297748616	2.72411019537222	2.36601115903512	2.36601115903512	3.03860336336616	2.36601115903512	2.36601115903512	2.36601115903512	2.36601115903512	2.36601115903512	2.36601115903512	2.36601115903512	2.36601115903512	2.36601115903512	2.36601115903512	2.36601115903512	2.36601115903512	2.36601115903512	2.36601115903512	2.36601115903512	2.36601115903512	2.36601115903512	2.36601115903512	2.36601115903512	2.36601115903512	2.36601115903512	2.36601115903512	2.36601115903512	2.36601115903512	2.36601115903512
1892	6.84785103373743	3.40103939476968	2.36601115903512	4.90602268301844	2.36601115903512	2.36601115903512	4.98053506782152	5.98160713733471	7.37196989203584	6.2430581412948	4.13296005395071	8.44739745226696	4.78895458219966	6.55524901915648	7.43408786992982	7.87725781035399	6.62821041613359	6.27531631300487	8.02780658925467	5.90990489940538	6.38515608215883	12.3257473864706	12.1057956081197	6.18020835781146	6.94848472438258	7.32457504873799	6.14295203980185	6.80443686971609	5.50498718702281	11.4970312157739	8.99332451133302	5.59138241730801	6.97789120455666	7.82635768509387	5.57950545980922	7.21553162574009	6.48424028024027	7.38405864243913	7.49467499965276	8.07750750847394	5.81847555396839	2.36601115903512	9.95088374369666	7.84995590255022	7.2246558497896	6.88625590253248	5.90512303188071	8.13656835930655	7.55210801424021
196743	9.40164272053487	2.36601115903512	2.36601115903512	2.36601115903512	2.36601115903512	2.36601115903512	2.36601115903512	2.36601115903512	2.36601115903512	6.88383077271993	2.36601115903512	2.36601115903512	2.36601115903512	6.52594031601218	2.85329655328403	2.36601115903512	2.36601115903512	2.36601115903512	2.36601115903512	2.36601115903512	3.24979439601747	2.36601115903512	2.36601115903512	2.36601115903512	2.69058290332234	2.36601115903512	2.36601115903512	3.0852492780168	2.36601115903512	2.36601115903512	2.36601115903512	2.36601115903512	2.36601115903512	2.36601115903512	2.36601115903512	2.36601115903512	2.36601115903512	2.36601115903512	2.36601115903512	7.48249197593217	2.36601115903512	2.36601115903512	2.36601115903512	6.42701741150494	2.36601115903512	2.36601115903512	2.36601115903512	2.36601115903512	2.36601115903512
196792	8.945353276001	2.36601115903512	2.36601115903512	2.36601115903512	2.36601115903512	2.36601115903512	3.49199952345983	2.36601115903512	2.36601115903512	2.36601115903512	2.36601115903512	2.36601115903512	2.36601115903512	2.36601115903512	2.36601115903512	3.87360140049069	2.36601115903512	2.36601115903512	4.62453129457186	2.36601115903512	2.36601115903512	2.36601115903512	2.36601115903512	2.36601115903512	2.95537705462822	2.36601115903512	2.36601115903512	2.36601115903512	2.36601115903512	2.36601115903512	2.36601115903512	2.36601115903512	2.36601115903512	2.36601115903512	2.36601115903512	2.36601115903512	3.32520040095349	2.36601115903512	2.36601115903512	4.02578325275243	2.36601115903512	2.36601115903512	2.36601115903512	2.36601115903512	2.36601115903512	2.36601115903512	4.43206125773287	2.36601115903512	2.36601115903512
219738	3.64278080898174	2.36601115903512	3.55351749262944	2.36601115903512	2.36601115903512	2.36601115903512	4.11662636866055	5.4296332428811	2.36601115903512	3.43325870232979	2.36601115903512	2.36601115903512	2.36601115903512	2.36601115903512	2.36601115903512	4.70382604362106	2.36601115903512	2.36601115903512	2.87246686623151	3.14075063002647	4.40131658145095	2.36601115903512	2.36601115903512	3.98836534937844	4.18278552486363	2.36601115903512	2.36601115903512	2.36601115903512	2.36601115903512	2.36601115903512	2.36601115903512	2.36601115903512	2.36601115903512	2.36601115903512	2.36601115903512	2.36601115903512	2.76078758059806	5.21242532459276	2.36601115903512	5.63484439000163	3.36218335046731	8.29308506476157	2.36601115903512	3.85684329474299	5.54454040564921	4.2703592408483	6.14732325154771	2.36601115903512	2.36601115903512
219790	3.14125492849845	2.36601115903512	2.36601115903512	2.36601115903512	2.36601115903512	2.36601115903512	2.36601115903512	3.26593198590328	2.36601115903512	2.36601115903512	2.36601115903512	3.62294871336234	2.36601115903512	2.36601115903512	2.36601115903512	2.36601115903512	2.36601115903512	2.36601115903512	2.36601115903512	2.36601115903512	3.63425362413917	2.36601115903512	2.36601115903512	3.6791617144209	3.37261122156008	3.46551494384421	2.36601115903512	2.76999453937571	2.36601115903512	2.36601115903512	2.36601115903512	2.36601115903512	3.24381124145827	2.36601115903512	2.36601115903512	2.36601115903512	3.32520040095349	2.36601115903512	2.36601115903512	2.36601115903512	2.36601115903512	3.87260996657465	2.36601115903512	3.85684329474299	2.79914881086532	2.36601115903512	3.7410190344654	2.36601115903512	2.36601115903512
220972	3.64278080898174	2.36601115903512	2.36601115903512	2.36601115903512	2.36601115903512	2.36601115903512	2.36601115903512	2.36601115903512	2.36601115903512	2.36601115903512	2.36601115903512	2.36601115903512	2.36601115903512	2.36601115903512	2.36601115903512	2.36601115903512	2.36601115903512	2.71051467847408	2.36601115903512	2.36601115903512	2.36601115903512	2.36601115903512	2.36601115903512	2.36601115903512	2.69058290332234	2.36601115903512	2.36601115903512	2.76999453937571	2.36601115903512	2.36601115903512	2.36601115903512	2.36601115903512	3.78562675442116	2.36601115903512	2.36601115903512	2.36601115903512	4.30435377716509	2.36601115903512	2.36601115903512	2.36601115903512	2.36601115903512	2.36601115903512	2.36601115903512	2.36601115903512	2.36601115903512	2.36601115903512	2.36601115903512	2.36601115903512	2.36601115903512
22984	5.10841275192219	2.36601115903512	2.36601115903512	7.82090542626191	2.36601115903512	2.36601115903512	5.85766179129143	2.36601115903512	5.59312680455181	5.57011089921954	7.03922894274191	6.26313438639427	5.28133320288861	7.19964789155939	3.50706078109552	6.77722169190308	6.45547073424238	6.37535667453845	6.48716618532082	4.43604484914971	6.50535119381924	2.36601115903512	2.36601115903512	6.08581383445778	7.02251291641614	5.19281089195545	6.33079254598472	7.07784651168348	7.09444085567871	2.36601115903512	8.99332451133302	4.3471277042107	7.24754940667825	7.42220162511896	2.36601115903512	6.92240354061603	6.58520940515013	7.70101193079148	6.92081910590841	2.36601115903512	2.36601115903512	2.36601115903512	2.36601115903512	3.85684329474299	7.72071068770653	2.36601115903512	4.43206125773287	3.38090659955683	5.06320836043097
23412	7.66686254583153	8.07774100171066	11.0448856424504	4.32561883146597	5.21330758083517	5.35477627659283	5.57975830541105	5.87590495514022	5.27391829261939	5.94547103853499	5.22372733698463	5.22487846021671	6.8778081002544	6.36973925783002	5.47608867713004	6.30881723461907	3.81611391580241	5.31887564513704	5.46530771548478	5.38550148184074	5.32237672997391	2.36601115903512	2.36601115903512	5.38877170964018	5.80422591875145	5.8128432155937	6.82335045073817	3.92130568230816	2.97065099578088	2.36601115903512	5.49803807682927	6.47151475993504	4.34109060792523	5.79617208975963	2.36601115903512	6.83876778003881	5.03289563995836	5.2985256822166	4.4414738224957	5.92652196222354	3.94586765476215	7.10906900922859	2.36601115903512	6.77318480274922	5.23450087230254	3.43458486298006	5.02417942146234	4.97571463461344	5.06320836043097
26019	6.84785103373743	3.40103939476968	6.0096694453991	6.89915758653242	2.36601115903512	3.26692070694556	7.63077856806812	6.69162774263263	5.36058178856612	5.65340279547953	5.63683962617461	3.62294871336234	2.36601115903512	7.81081583773733	6.84470154830579	6.16338008718269	6.3409385777042	5.67352136623805	3.5433983278712	5.77158076963465	6.16922287710063	6.04103410030858	5.83934815530528	6.05292475681023	7.78826365680369	5.53588301218279	5.92694092526435	7.96604182126246	7.42247086683622	6.09942428775248	7.18277990102822	7.60822545526722	8.6524588120299	6.69292152411035	7.24251186589774	4.86129828251462	7.68893564845349	5.2985256822166	7.22472064320642	6.33739185818335	4.36026563090651	5.43047591762848	9.01295952381441	7.19684486568135	4.41964428187705	6.39837860546029	7.55948656691143	6.82054944954561	4.82230756812054
27250	8.8681886724707	2.36601115903512	2.36601115903512	4.13492305938154	5.21330758083517	5.18786414984943	3.49199952345983	4.37710331839827	2.91658022882655	2.36601115903512	4.32355481670147	3.99119674238696	2.36601115903512	5.60447065529522	5.17893461475876	4.04949048842732	6.75290236289315	4.98061857500051	4.49181036213273	2.36601115903512	2.72411019537222	2.36601115903512	2.36601115903512	2.36601115903512	4.54618991944925	4.74182978881055	2.36601115903512	2.36601115903512	2.36601115903512	2.36601115903512	3.19518346304537	5.59138241730801	2.87066770751651	4.51093033291301	2.36601115903512	2.36601115903512	5.56501030705528	2.36601115903512	2.36601115903512	3.26430963271613	2.36601115903512	5.07180807213942	2.36601115903512	4.00397471817483	4.29251710973999	4.93601612108206	3.41037882246982	2.36601115903512	3.9484195588366
2746	3.64278080898174	2.36601115903512	2.36601115903512	6.35963147347938	2.36601115903512	2.36601115903512	3.49199952345983	4.52430110229668	5.18171427782526	4.79408038490252	3.65407472271743	4.28430499991525	6.65445981355153	6.23133078496096	4.80426461457202	5.6108064185232	6.2591986936416	4.7761957427186	3.5433983278712	3.14075063002647	5.09604634153469	2.36601115903512	2.36601115903512	4.73269437845806	5.02093826883643	4.63185785923665	3.54920859964933	5.26579080507529	2.36601115903512	2.36601115903512	2.36601115903512	2.36601115903512	6.2141220545939	4.79912602770578	5.75257700776796	2.36601115903512	3.32520040095349	4.54817774576556	5.71440368337612	6.37658178034624	2.36601115903512	3.87260996657465	4.16524939189172	4.90901887884733	4.64454159593436	2.36601115903512	5.34895987339866	5.71464129845946	2.36601115903512
311	9.57815436677718	8.2920524291736	2.36601115903512	2.36601115903512	2.36601115903512	2.36601115903512	5.90735145771787	4.02817515352524	2.91658022882655	4.26850133796291	3.65407472271743	10.047686760207	5.05604827076638	4.34234077140493	4.13613331716399	4.04949048842732	3.26606649344847	2.98840546880066	6.13331424988301	4.16844582852228	5.60664257844497	5.14977971317269	4.96372536130758	5.38877170964018	5.80422591875145	7.8638995444451	6.27085595684593	5.74056795003521	2.36601115903512	4.39285918676589	2.36601115903512	7.86489311574856	4.17859700661005	2.36601115903512	2.36601115903512	7.69136621025871	6.51015273449772	3.83546633233712	5.71440368337612	7.65178779322532	2.36601115903512	2.36601115903512	2.36601115903512	6.17082101388112	3.99874506390862	6.66284295784682	2.36601115903512	2.36601115903512	2.36601115903512
3416	3.14125492849845	2.36601115903512	3.55351749262944	4.90602268301844	2.36601115903512	2.36601115903512	2.84541770027163	2.36601115903512	2.91658022882655	2.36601115903512	2.36601115903512	6.988235352558	4.63423894105644	5.36066412085972	4.90744093190991	4.70382604362106	3.56714710151229	4.02489059208877	2.87246686623151	3.41307596747914	4.58713555571909	4.34539426147065	4.1843029970846	4.12121382945534	4.54618991944925	2.83165823729513	3.07565247861793	4.20808471093643	4.21520799722332	4.39285918676589	2.36601115903512	2.36601115903512	3.54000629606406	2.36601115903512	2.36601115903512	2.36601115903512	3.54166731815811	3.83546633233712	3.87039055638197	3.26430963271613	2.36601115903512	2.36601115903512	3.52962713045543	4.47679832914924	2.36601115903512	2.36601115903512	2.36601115903512	2.36601115903512	2.94969717450863
414149	4.94624216197373	2.36601115903512	7.95908786679605	2.36601115903512	2.36601115903512	2.36601115903512	4.27643312998336	3.56698334144258	2.36601115903512	2.36601115903512	2.36601115903512	4.52780128601953	3.42996962776783	2.36601115903512	2.36601115903512	2.36601115903512	2.36601115903512	4.91564366403033	3.5433983278712	2.36601115903512	4.18797567956552	2.36601115903512	2.36601115903512	3.84203143134343	3.83383762927948	2.36601115903512	2.36601115903512	4.5533729467715	2.36601115903512	2.36601115903512	2.36601115903512	2.36601115903512	5.31097619223654	2.36601115903512	2.36601115903512	2.36601115903512	2.36601115903512	4.2353928188612	2.9112446656782	2.36601115903512	2.36601115903512	2.36601115903512	2.36601115903512	3.04723862145327	2.36601115903512	2.36601115903512	2.36601115903512	3.97080026616785	2.36601115903512
4714	11.211200382874	12.694925406523	5.67970845416547	10.6112824948088	11.6454477702267	11.8154290558845	9.73211250197372	10.4352339755887	10.9730573318234	10.4857005615134	9.07120638554122	10.6815563017782	11.3842619138649	8.41698479451097	10.173376537178	8.83157191529691	9.94759035228223	8.44537533816239	10.5642448872047	9.06752908700705	8.7505552717483	9.68735478490847	9.71212214762342	8.92439654333668	8.10685429974275	7.95805364263113	7.50807587951465	6.29380075062601	8.75446344342539	9.423795272293	8.11590129268452	3.6728523150999	5.71838583339523	9.29404417530573	12.2109207533827	10.2006834948754	8.08347360302421	9.77126944414917	10.5129247425053	10.5839112819548	11.4747031689854	10.417165785453	12.013753054418	9.49329150769658	9.16435390092649	10.13602778049	10.7614940909452	10.4616295414916	3.68564076666728
509	6.22579241280521	6.33761471959037	2.36601115903512	5.63933095813379	5.49457367237661	6.34266146097158	6.13297109506431	6.81115025030182	6.3112969945011	5.28679809184781	4.7790640873871	2.36601115903512	5.38202425890137	6.55524901915648	6.35394816775807	6.04379242599858	6.72272510414662	6.1954531982135	6.13331424988301	5.50673938587119	5.69018076701513	5.14977971317269	4.96372536130758	6.05292475681023	5.66323818984259	4.63185785923665	4.63276318278893	4.44720145447957	3.9900635542418	4.39285918676589	2.36601115903512	2.9426115124611	3.78562675442116	3.34998582056149	4.11642719776267	6.19916294839472	4.41821486152654	5.66552909852812	4.08685107653675	2.88397536474027	3.36218335046731	2.36601115903512	3.52962713045543	6.04050767133025	5.89020074814944	7.25018555774523	4.00983242688802	5.39197811479365	6.26932474593431
51021	3.14125492849845	7.95732910251537	2.36601115903512	8.73039671668903	8.60170107149077	8.90404855314734	7.05713843028401	7.96972641670027	9.3799989860159	8.28966028021491	8.3543934915526	9.4292276160478	8.7750765383202	7.35771555486491	8.50581251120052	8.29021670134799	8.64498414505648	7.40278905986441	8.07496623583713	8.011332193276	7.66305886798405	5.14977971317269	6.58993081671958	8.0012610473278	7.10660687502277	6.94230324378239	8.00771918493084	6.98603459734964	8.41204130147845	6.85952710545215	8.57559284792796	8.13565233748213	7.36556616215593	5.79617208975963	7.60061266796378	8.39447072398804	5.793202814697	8.57504306327206	6.67558879165605	7.46441629102095	3.36218335046731	2.36601115903512	2.36601115903512	7.16592237729829	7.88395924054832	7.47325728683032	8.94433303175358	8.69905917392125	9.7926531104653
51322	6.75291988725639	2.36601115903512	4.19593154787297	5.02079728952911	2.36601115903512	3.26692070694556	4.78173482743593	2.88503143468018	6.0754392464479	2.36601115903512	2.93225825095524	2.36601115903512	2.36601115903512	7.54468144380659	5.60447693226723	4.80537714508512	7.5040241883374	5.63367377913244	4.96215248664209	6.11451732761179	5.60664257844497	4.34539426147065	4.1843029970846	5.79895943574738	5.77024952511962	5.47348676868729	7.22187575984484	3.92130568230816	6.00445345302895	4.39285918676589	2.36601115903512	5.43123236145172	3.78562675442116	4.15041787078076	8.09448210433228	5.16585767957996	5.95287974494037	5.02308378830876	5.95363493516563	2.36601115903512	5.35930581434638	2.36601115903512	6.35534861094505	6.23181397352713	5.23450087230254	7.47325728683032	4.23633856884211	2.36601115903512	4.94778032646542
5223	5.38656529679212	3.40103939476968	8.06931928470521	7.33596285224139	7.67810108727822	7.91949052827345	4.5510944587947	3.81593017598549	3.3141085708861	2.36601115903512	4.13296005395071	3.12724492166932	2.36601115903512	5.36066412085972	5.98078369780786	5.36686193519748	6.3409385777042	5.10239805836576	5.53442278679702	5.10738074276825	4.67177823376148	8.64258882319954	8.42546341028803	4.88994308819204	5.54764881107222	5.02892582079039	4.42847394507816	3.0852492780168	4.73472161850179	7.82714339754161	2.36601115903512	3.93420061378767	2.36601115903512	2.9403099038001	2.36601115903512	2.36601115903512	4.71413221102486	4.04924327945035	4.72590015599177	4.21063755483055	3.94586765476215	5.26225944240278	2.36601115903512	4.90901887884733	4.92729702259947	4.2703592408483	2.36601115903512	4.97571463461344	2.36601115903512
5305	10.442501537411	3.99749149515918	2.36601115903512	2.36601115903512	2.36601115903512	3.26692070694556	2.84541770027163	5.4296332428811	3.88134680248849	4.79408038490252	5.12474125191244	2.36601115903512	4.78895458219966	2.36601115903512	5.09398957667864	7.18779980864487	7.53908145405765	5.31887564513704	2.36601115903512	4.16844582852228	4.67177823376148	4.34539426147065	4.1843029970846	4.5561854209732	5.13212517848619	3.18312124620275	4.63276318278893	5.74056795003521	4.9996727500955	4.39285918676589	5.05232351038852	3.93420061378767	5.45993298035001	5.58513479810668	2.36601115903512	4.47475186829918	4.80066498857129	3.83546633233712	6.33835535498016	3.26430963271613	2.36601115903512	2.36601115903512	10.1261767039827	2.36601115903512	2.79914881086532	6.49202440591386	6.87573706165317	3.38090659955683	5.75486120506492
54518	3.14125492849845	2.36601115903512	3.55351749262944	2.36601115903512	2.36601115903512	2.36601115903512	5.57975830541105	4.37710331839827	2.36601115903512	4.03995806707847	2.36601115903512	2.36601115903512	5.47614386447829	2.81688023096851	4.29679885809555	4.59458184197451	2.36601115903512	4.44890700264066	3.99957257057463	4.66168889003959	5.88003600738638	4.34539426147065	4.1843029970846	5.63085501029017	4.18278552486363	6.20725779266006	3.54920859964933	4.91379236981616	5.94284538080052	2.36601115903512	2.36601115903512	2.9426115124611	5.6579825168863	3.66868737550892	4.55087338742133	2.36601115903512	4.04551286407588	4.2353928188612	4.08685107653675	2.36601115903512	2.36601115903512	2.36601115903512	2.36601115903512	6.45286637562214	5.84560872120022	7.8005831691258	3.41037882246982	2.36601115903512	5.17008140576629
5464	6.54197489663916	2.36601115903512	6.50422228956241	7.91294872922923	7.56096115674277	7.68887406034987	6.8182779492124	5.82000027370525	6.0754392464479	6.18824991064534	3.65407472271743	5.78947540867479	7.4874601519215	7.28959165758586	7.61264858773403	4.70382604362106	7.27365215359777	6.67925533323229	6.04132669414114	6.75176450901462	6.01576136691911	5.6631633843837	5.46697230346045	6.68836471480505	6.40074203714309	5.9566324820456	6.14295203980185	5.44198740400208	5.87848861562274	5.72009744785966	7.84152681124511	5.6652492660298	5.31097619223654	4.51093033291301	2.36601115903512	5.90232132150715	5.91458660293077	5.2985256822166	5.42745976668379	5.81682174422358	7.48784796482122	2.36601115903512	2.36601115903512	6.10713518337487	6.20459373550343	6.29822966353548	7.77322877739852	7.80435032433259	7.49157097836299
54788	5.61966020979833	2.36601115903512	2.36601115903512	2.36601115903512	2.36601115903512	2.36601115903512	4.88455652196228	6.37986308395566	2.36601115903512	2.99615181658932	4.32355481670147	2.36601115903512	2.36601115903512	3.66903411471713	4.13613331716399	2.36601115903512	2.36601115903512	2.71051467847408	2.87246686623151	2.80477297748616	3.24979439601747	2.36601115903512	4.1843029970846	3.03860336336616	4.69848490926437	6.35301608209641	2.36601115903512	5.20192871637967	2.36601115903512	2.36601115903512	2.36601115903512	2.36601115903512	4.17859700661005	5.72919869484558	2.36601115903512	8.91703647160857	2.36601115903512	6.81145862080018	3.30599971835449	2.36601115903512	2.36601115903512	2.36601115903512	2.36601115903512	5.4608878846503	2.36601115903512	2.36601115903512	2.36601115903512	2.36601115903512	2.94969717450863
55149	3.14125492849845	2.36601115903512	2.36601115903512	3.65571637048302	3.19347505078951	2.36601115903512	5.57975830541105	4.99729741964958	3.62542825579764	2.99615181658932	2.36601115903512	2.36601115903512	2.36601115903512	3.15988773642894	2.85329655328403	2.36601115903512	3.56714710151229	3.89608074646481	2.36601115903512	2.36601115903512	3.93751874616103	2.36601115903512	2.36601115903512	3.6791617144209	4.18278552486363	5.11319420202995	2.36601115903512	4.20808471093643	2.36601115903512	2.36601115903512	2.36601115903512	2.36601115903512	3.24381124145827	4.15041787078076	2.36601115903512	4.47475186829918	2.36601115903512	4.04924327945035	2.9112446656782	2.88397536474027	2.36601115903512	2.36601115903512	2.36601115903512	3.04723862145327	2.79914881086532	3.76984506782684	2.36601115903512	2.96092102172165	3.68564076666728
55847	9.2360196198334	2.36601115903512	6.50422228956241	7.01445834556436	8.23187235739004	8.27224064478788	7.88754519842408	7.02405009111392	7.47268438491403	6.3467977269229	4.7790640873871	8.64108048497814	7.2416516824367	5.54727193681485	6.23995825975793	7.56611268921355	5.09499698998957	6.13964422383648	7.19058250491503	5.67140000660318	6.16922287710063	5.6631633843837	5.83934815530528	6.32498292229696	6.13309728134732	5.40826943004078	4.97083680888978	6.06164640202111	7.22957060868928	5.72009744785966	5.93566274403004	4.80483032550516	5.38737618749319	6.82708143805637	3.49184598384953	6.55412415232892	6.76813952910623	6.00982399021189	7.31328799279993	2.36601115903512	8.05893288095835	3.87260996657465	8.92080953778843	5.77961272597044	7.99020035410469	5.06351680940566	6.44811187647198	6.75177007498839	6.61030780642152
56288	3.14125492849845	2.36601115903512	4.19593154787297	2.36601115903512	2.36601115903512	2.36601115903512	4.98053506782152	2.36601115903512	2.36601115903512	2.36601115903512	2.36601115903512	3.12724492166932	3.76435606874299	5.2926826415046	2.36601115903512	2.36601115903512	2.36601115903512	2.36601115903512	3.99957257057463	3.14075063002647	3.01076437200642	2.36601115903512	2.36601115903512	2.36601115903512	3.17902512414608	3.90439186625033	4.42847394507816	3.92130568230816	2.36601115903512	2.36601115903512	2.36601115903512	2.36601115903512	5.05401516754492	3.66868737550892	2.36601115903512	2.36601115903512	2.36601115903512	3.2802591634384	2.36601115903512	4.37447384307773	2.36601115903512	2.36601115903512	3.52962713045543	2.36601115903512	4.41964428187705	5.28899921687242	2.36601115903512	2.36601115903512	2.36601115903512
5660	8.63519911231444	3.40103939476968	5.48129808521597	8.3461640192787	8.88366299302545	8.95692315933922	6.46707052972845	6.17227887710371	6.87944984963383	7.81629333349206	6.77118725396681	8.62807599472061	8.29642446477309	7.18096611668988	7.50160355949091	8.52418376460376	8.17335925101348	7.69184811323738	5.46530771548478	4.55327384924667	7.02303875206378	10.8223494505072	10.6268023284433	6.68836471480505	8.42337669470828	7.82694485715768	7.05421958750622	8.283937897582	9.68127055781562	10.1226307551307	9.45495670997225	7.42898922151379	9.38356751374071	7.35715081128677	9.04796492062917	8.68528380326039	7.53337023176904	8.36162322149893	7.43671013396474	7.56962175387314	10.1721607105137	5.84209028244855	2.36601115903512	8.97423718703521	7.47937882291489	6.62199678202416	9.18733564945744	8.33768723261626	9.06957416837445
56681	4.76350618738246	2.36601115903512	7.16454556629294	7.78887142657249	4.09879671092031	3.81728064108381	6.65333512680616	7.02405009111392	7.60282526959819	5.28679809184781	2.36601115903512	5.0796004954074	6.65445981355153	3.43680589627738	5.40733915217917	2.81878519445437	4.21337180564666	4.7761957427186	6.79945432816815	5.02858309332497	5.51796824519352	2.36601115903512	2.36601115903512	5.22126549481713	5.42198536342194	5.65312016893757	2.36601115903512	5.26579080507529	3.72316747735074	2.36601115903512	2.36601115903512	6.62748491626121	3.24381124145827	5.24501032380829	7.73049423372603	8.10336571146699	5.03289563995836	6.72080905075424	5.34582574180033	4.02578325275243	2.36601115903512	9.44732680939543	2.36601115903512	6.37388714859062	5.30206846349667	4.64124350053032	7.92724883577907	4.55904087183809	6.88590712359443
5728	4.01421778515627	2.36601115903512	4.19593154787297	2.36601115903512	3.19347505078951	3.26692070694556	4.98053506782152	4.37710331839827	2.36601115903512	2.36601115903512	2.93225825095524	2.36601115903512	4.03563666855378	2.36601115903512	5.25915503285073	7.07030332768322	2.36601115903512	3.59779361657519	3.5433983278712	5.5637401100691	4.18797567956552	2.36601115903512	2.36601115903512	4.81346011850275	4.69848490926437	4.63185785923665	2.36601115903512	4.99139835835507	2.36601115903512	2.36601115903512	2.36601115903512	2.9426115124611	2.36601115903512	2.9403099038001	2.36601115903512	2.36601115903512	5.23287561115928	4.91819777958423	2.9112446656782	4.37447384307773	3.94586765476215	4.85233541517991	2.36601115903512	3.29599539883549	5.16361264491269	2.36601115903512	2.36601115903512	2.36601115903512	2.94969717450863
6001	4.94624216197373	2.36601115903512	2.36601115903512	5.56561944973251	3.71601398160043	4.2147005729515	6.71043721282624	6.12692101597101	5.9128755358768	5.65340279547953	7.73673403464964	6.32890523264785	7.41801269040963	6.52594031601218	7.43408786992982	3.44052226637961	6.72272510414662	5.50706862856301	4.74606453703479	6.54082865339287	6.6374991396562	6.34019367045506	6.38034892746272	6.62264426494964	4.62434606848082	5.19281089195545	7.34324889505044	4.07180924023989	2.36601115903512	5.72009744785966	9.15404262231275	5.34395629119412	5.83209703370585	4.15041787078076	2.36601115903512	5.52814891817076	5.40847985875912	6.32908543801809	5.71440368337612	4.77725627950206	5.16679789215715	2.36601115903512	4.16524939189172	7.36963264079233	6.73123762367813	7.22312876633632	6.80683133522181	7.9648876890085	5.82195879055587
6229	9.52886410122969	10.2097156652235	10.7182080230445	10.6181353363509	9.8510315093267	9.85507250721916	9.77624159865728	9.7594528506193	10.2351195823104	10.7040997097674	10.1517236018257	10.2939898354621	10.5568542569118	9.90723183754217	10.134027066238	9.77726168920221	9.81799410405758	9.42594558055814	10.1258675853746	10.3203887825404	10.4142517595384	11.5034113585717	11.3208479720586	10.653809236561	9.81164723505468	10.0306105751515	10.1653168699734	9.76999782328715	10.0928603083856	10.8236606299934	10.6677343115616	9.5936102335707	9.21036757602007	9.64686840325362	9.7144920940579	10.1538675357351	9.24581698183642	9.98109870721267	10.0704954547671	9.70300103923783	10.5481962400522	9.66538840006064	10.2898466781167	10.1537636272307	10.5313517216635	10.6745292233331	11.309665170785	10.0643906373498	9.6053776262356
6251	5.61966020979833	2.36601115903512	2.36601115903512	3.33920898406229	2.36601115903512	3.26692070694556	5.15522932808902	5.35291509860621	5.9128755358768	2.36601115903512	2.36601115903512	4.73607411014732	5.8010983256767	4.98333023872043	4.57273018588488	2.36601115903512	2.36601115903512	6.79215919270925	3.99957257057463	4.76252316215667	4.75172894577215	9.25754910229247	9.03936063342052	4.88994308819204	3.83383762927948	3.18312124620275	3.54920859964933	3.56301142174217	2.97065099578088	8.53047799818727	2.36601115903512	3.6728523150999	3.24381124145827	2.36601115903512	2.36601115903512	2.36601115903512	2.36601115903512	3.58440780315813	2.36601115903512	2.88397536474027	2.36601115903512	2.36601115903512	2.36601115903512	3.69298483793618	2.36601115903512	6.07430292976914	4.00983242688802	2.36601115903512	2.94969717450863
64376	4.01421778515627	2.36601115903512	3.55351749262944	2.36601115903512	2.36601115903512	2.36601115903512	2.36601115903512	5.50247691493749	2.36601115903512	2.36601115903512	2.36601115903512	2.36601115903512	3.42996962776783	2.36601115903512	3.21689813628956	2.36601115903512	2.36601115903512	2.98840546880066	3.24658855435164	7.05982354310242	3.24979439601747	2.36601115903512	2.36601115903512	5.94950441244051	2.36601115903512	2.36601115903512	2.36601115903512	3.34381756864408	2.36601115903512	2.36601115903512	2.36601115903512	2.36601115903512	2.36601115903512	2.36601115903512	2.36601115903512	2.36601115903512	2.36601115903512	2.89437567866871	2.36601115903512	2.36601115903512	2.36601115903512	2.36601115903512	2.36601115903512	4.66548221553881	2.36601115903512	2.36601115903512	2.36601115903512	2.36601115903512	2.36601115903512
644511	4.30933873028416	2.36601115903512	4.19593154787297	4.32561883146597	3.19347505078951	3.26692070694556	2.84541770027163	2.36601115903512	3.3141085708861	3.76826817654951	3.33784620651031	3.99119674238696	3.42996962776783	3.15988773642894	3.21689813628956	3.87360140049069	3.56714710151229	3.59779361657519	3.24658855435164	4.01339161530085	2.72411019537222	2.36601115903512	2.36601115903512	2.7411531225516	3.83383762927948	5.02892582079039	5.47449709685458	4.07180924023989	5.50498718702281	2.36601115903512	4.40397774897783	5.51352848268235	4.74114947292716	5.03922586724701	3.49184598384953	3.94513717218609	2.36601115903512	4.2353928188612	3.61562004905399	2.88397536474027	3.36218335046731	3.30764103805676	3.52962713045543	2.36601115903512	3.62944658415155	3.43458486298006	3.7410190344654	3.38090659955683	3.36409600737963
6468	5.25418216639533	2.36601115903512	2.36601115903512	2.36601115903512	2.36601115903512	2.36601115903512	2.36601115903512	3.81593017598549	2.36601115903512	2.36601115903512	2.93225825095524	2.36601115903512	2.36601115903512	2.36601115903512	2.36601115903512	3.44052226637961	2.36601115903512	4.53794857297354	2.36601115903512	2.36601115903512	3.93751874616103	2.36601115903512	2.36601115903512	3.6791617144209	2.69058290332234	2.83165823729513	2.36601115903512	3.56301142174217	5.50498718702281	2.36601115903512	2.36601115903512	2.36601115903512	6.48143039286958	5.03922586724701	2.36601115903512	2.36601115903512	4.18073053934451	5.2985256822166	2.36601115903512	4.21063755483055	2.36601115903512	2.36601115903512	2.36601115903512	2.36601115903512	3.62944658415155	6.81556049342767	2.36601115903512	4.71169869339496	2.36601115903512
653268	3.14125492849845	2.36601115903512	2.36601115903512	2.36601115903512	2.36601115903512	2.36601115903512	2.36601115903512	4.65786106930028	2.36601115903512	2.36601115903512	2.36601115903512	2.36601115903512	2.36601115903512	2.36601115903512	2.36601115903512	2.36601115903512	2.36601115903512	2.36601115903512	2.87246686623151	3.41307596747914	3.79384012729284	2.36601115903512	2.36601115903512	3.84203143134343	2.36601115903512	2.36601115903512	2.36601115903512	2.36601115903512	2.36601115903512	2.36601115903512	2.36601115903512	2.36601115903512	2.36601115903512	2.36601115903512	2.36601115903512	2.36601115903512	2.36601115903512	2.36601115903512	2.36601115903512	2.36601115903512	2.36601115903512	2.36601115903512	2.36601115903512	2.36601115903512	2.36601115903512	2.36601115903512	2.36601115903512	2.36601115903512	2.36601115903512
728658	7.6926691825701	7.64286268647117	6.39555655989063	8.10730846725311	7.70595802113971	7.83726824235502	7.99486978038071	8.54476553642147	8.61915817981059	8.75325475116099	7.95413670778276	8.8682016024686	9.082426388921	7.85862092735861	8.60891237054703	7.36457820280872	7.82129921910705	7.5598712794842	8.12063297308394	7.95917339752115	7.72379182880971	8.03943058523445	8.25140446421447	7.86579674284143	5.93265389109057	6.54728442746541	7.12363699693687	5.8277809482527	6.97641353639918	8.01568891935948	5.73338072019149	6.24936450484795	4.95707456521476	6.4231593003148	7.77131351834183	8.25624814148206	7.48192136432435	8.47689968733085	8.4150847949314	6.6568135999863	7.60647512655532	7.53539435479287	7.24983658160361	7.47430316679159	7.64466558751756	8.39271144727087	8.20673862265679	8.02441366500729	6.22042396672389
729096	6.97947291543713	2.36601115903512	2.36601115903512	2.36601115903512	2.36601115903512	2.36601115903512	2.36601115903512	3.26593198590328	2.36601115903512	2.36601115903512	2.36601115903512	3.12724492166932	2.36601115903512	2.36601115903512	2.85329655328403	2.36601115903512	2.36601115903512	2.36601115903512	2.36601115903512	2.36601115903512	3.01076437200642	2.36601115903512	2.36601115903512	3.03860336336616	2.69058290332234	2.36601115903512	2.36601115903512	2.36601115903512	2.36601115903512	2.36601115903512	2.36601115903512	2.36601115903512	2.87066770751651	2.36601115903512	2.36601115903512	2.36601115903512	2.36601115903512	2.36601115903512	2.36601115903512	2.36601115903512	2.36601115903512	2.36601115903512	2.36601115903512	2.36601115903512	2.36601115903512	2.36601115903512	2.36601115903512	2.36601115903512	2.36601115903512
7417	3.14125492849845	9.96625333041523	4.97726596004773	7.82090542626191	6.59981884603834	6.34266146097158	6.65333512680616	6.69162774263263	6.12579652299197	6.18824991064534	5.22372733698463	5.88001878560444	6.52832032359975	6.52594031601218	6.81846464987364	5.86716287429099	7.53908145405765	6.27531631300487	6.45187155516634	6.45303467028953	5.91518306374992	2.36601115903512	4.1843029970846	6.35227268356179	6.28519754906247	5.9566324820456	6.33079254598472	4.83177325397304	4.73472161850179	4.39285918676589	5.62050293218381	3.93420061378767	3.54000629606406	4.79912602770578	8.87147530641074	4.23411202690177	5.40847985875912	5.90393310876847	5.34582574180033	5.49937704742313	2.36601115903512	7.42018205088501	2.36601115903512	5.29930769616839	6.54855833114948	7.8005831691258	5.34895987339866	8.18953700669836	5.53252968677347
7431	6.70300420211481	4.41823966184369	8.4685039593042	5.63933095813379	8.58679568645262	8.65482391881358	5.69741702441758	4.52430110229668	5.59312680455181	7.19310835814093	5.31635567965384	5.0796004954074	5.28133320288861	6.69347554981075	5.9326713980277	6.50270492126931	6.12718945828512	5.92532653648742	6.30136756282584	6.25958507412492	6.97387881740617	7.42673681113005	7.55080223061439	7.06340927142182	6.15958716124446	6.71847070872405	7.60834894287798	5.64774164878544	6.42068365682929	7.35475741124228	5.36420520477046	6.42973732241475	3.78562675442116	5.79617208975963	6.49956568019515	5.16585767957996	5.793202814697	7.07809595677897	6.05985149258816	8.12430861253404	7.16597476198076	6.95202060596766	5.64120810977669	8.18675988298059	7.46471057015259	7.13877369325632	7.58028030712817	6.91793572011824	8.18242519906038
7580	3.64278080898174	2.36601115903512	6.39555655989063	2.36601115903512	2.36601115903512	2.36601115903512	3.49199952345983	2.36601115903512	4.4543709827278	2.36601115903512	3.33784620651031	2.36601115903512	2.36601115903512	2.81688023096851	2.36601115903512	2.36601115903512	2.36601115903512	2.36601115903512	2.36601115903512	2.80477297748616	3.45479295913266	2.36601115903512	4.1843029970846	3.28508538433104	3.37261122156008	2.36601115903512	2.36601115903512	2.36601115903512	2.36601115903512	4.39285918676589	2.36601115903512	2.36601115903512	2.36601115903512	2.36601115903512	4.11642719776267	2.36601115903512	2.36601115903512	3.58440780315813	3.30599971835449	2.36601115903512	5.35930581434638	2.36601115903512	2.36601115903512	2.36601115903512	2.36601115903512	2.99704968542602	2.36601115903512	2.36601115903512	2.36601115903512
79004	9.67842570810558	2.36601115903512	2.36601115903512	5.22612327732065	8.23187235739004	8.11827302093343	5.15522932808902	6.41802218766608	7.45309611403828	7.55984330468332	2.36601115903512	2.36601115903512	6.48369791008268	7.57361564640625	6.27896423047486	2.81878519445437	5.27213820903207	6.59875794249435	6.177198149512	3.14075063002647	6.30791855528689	2.36601115903512	2.36601115903512	5.79895943574738	6.13309728134732	6.48539003820768	3.07565247861793	3.92130568230816	4.9996727500955	2.36601115903512	2.36601115903512	3.6728523150999	3.99545068110161	7.03547323901571	2.36601115903512	7.69136621025871	5.03289563995836	5.84792288347247	7.29165065566602	8.41524799011054	8.48773817446137	3.87260996657465	2.36601115903512	8.03245631807861	6.13218276631639	3.43458486298006	7.23169483526553	7.25261886316085	6.44986689507076
79892	4.30933873028416	2.36601115903512	2.36601115903512	2.36601115903512	2.36601115903512	3.26692070694556	3.20463228906291	2.36601115903512	3.3141085708861	6.6604363511173	2.36601115903512	2.36601115903512	2.36601115903512	3.15988773642894	2.85329655328403	2.36601115903512	3.26606649344847	2.98840546880066	4.49181036213273	3.41307596747914	3.45479295913266	2.36601115903512	2.36601115903512	3.49553731184804	3.54326770292007	3.46551494384421	3.90514139165934	3.0852492780168	2.36601115903512	2.36601115903512	2.36601115903512	3.35344969182718	4.48712089636633	3.92956673881302	2.36601115903512	2.36601115903512	3.89629867592387	2.89437567866871	4.4414738224957	2.36601115903512	3.36218335046731	2.36601115903512	2.36601115903512	2.36601115903512	3.13182898940369	2.36601115903512	4.43206125773287	2.96092102172165	2.36601115903512
79991	3.14125492849845	2.36601115903512	2.36601115903512	3.91512562222889	2.36601115903512	2.36601115903512	2.36601115903512	2.88503143468018	5.08321263997314	5.28679809184781	3.91329686141065	3.62294871336234	5.56449747266664	4.58901165168459	5.66462607483434	6.89709098313339	2.36601115903512	3.22131670240633	3.24658855435164	7.05982354310242	6.19804924398398	2.36601115903512	2.36601115903512	6.55378650410373	3.54326770292007	3.18312124620275	2.36601115903512	4.44720145447957	2.36601115903512	2.36601115903512	2.36601115903512	2.9426115124611	2.36601115903512	2.36601115903512	2.36601115903512	2.36601115903512	4.04551286407588	4.91819777958423	3.30599971835449	5.49937704742313	3.36218335046731	2.36601115903512	2.36601115903512	5.29930769616839	2.36601115903512	2.36601115903512	2.36601115903512	5.71464129845946	2.36601115903512
8325	3.14125492849845	2.36601115903512	2.36601115903512	2.36601115903512	2.36601115903512	2.36601115903512	2.36601115903512	2.36601115903512	2.36601115903512	2.36601115903512	2.36601115903512	2.36601115903512	2.36601115903512	2.36601115903512	2.36601115903512	2.36601115903512	2.36601115903512	2.36601115903512	2.36601115903512	2.36601115903512	2.36601115903512	2.36601115903512	2.36601115903512	2.36601115903512	2.36601115903512	2.36601115903512	2.36601115903512	2.36601115903512	2.36601115903512	2.36601115903512	2.36601115903512	2.36601115903512	2.36601115903512	2.36601115903512	2.36601115903512	2.36601115903512	2.36601115903512	2.36601115903512	2.36601115903512	2.36601115903512	2.36601115903512	2.36601115903512	2.36601115903512	2.36601115903512	2.36601115903512	2.36601115903512	2.36601115903512	2.36601115903512	2.36601115903512
83937	3.14125492849845	3.40103939476968	2.36601115903512	2.36601115903512	2.36601115903512	2.36601115903512	4.42029022496957	3.26593198590328	2.36601115903512	2.36601115903512	2.36601115903512	2.36601115903512	2.36601115903512	3.15988773642894	3.21689813628956	2.36601115903512	2.36601115903512	2.36601115903512	2.36601115903512	2.36601115903512	2.36601115903512	2.36601115903512	2.36601115903512	2.36601115903512	2.36601115903512	2.36601115903512	2.36601115903512	4.07180924023989	2.36601115903512	2.36601115903512	2.36601115903512	2.36601115903512	2.36601115903512	2.36601115903512	2.36601115903512	6.05836328449987	2.36601115903512	2.36601115903512	2.36601115903512	2.88397536474027	2.36601115903512	2.36601115903512	2.36601115903512	2.74646548037978	2.36601115903512	4.04169958880452	2.36601115903512	2.96092102172165	2.36601115903512
84833	8.58095888340542	8.01879093247993	8.20430342552105	9.35123768036368	9.91806318245295	9.84809125216653	9.32456649399987	9.39827223309337	9.74871994426785	9.5464104552308	8.41848562558472	10.6720843571341	9.55640657634278	8.44856769252591	8.93620547409243	8.02141173786098	9.04930285775931	7.89089698196261	9.16283824122296	8.33159257599922	8.23573762884389	8.84655628814992	8.84873343103518	8.44326797236964	7.4340693192346	8.07823383832105	9.40922309818241	6.43937329514875	5.74046417312557	8.46726161586849	6.54286422701025	6.14994989917995	6.7363792129727	7.24175710623936	9.4511349325246	8.96713190308721	6.13043798115933	8.92556223267066	8.58481250989955	6.99573652220809	7.85036924952193	7.74142126943441	7.6217181284932	8.50974433412133	8.37455611616541	10.3667769732008	9.56133236078798	8.84652561996585	8.68415437841671
84893	4.76350618738246	2.36601115903512	2.36601115903512	2.36601115903512	2.36601115903512	2.36601115903512	3.93688704631446	2.36601115903512	2.36601115903512	2.99615181658932	3.65407472271743	2.36601115903512	6.3900861313439	3.43680589627738	4.29679885809555	5.15233794547998	4.65809170805531	6.42289025506404	5.05915863719945	7.09891625841081	5.8440112688598	2.36601115903512	2.36601115903512	6.14942468877839	6.82152183242466	6.82225960848269	4.42847394507816	6.26283677252464	5.22343270384747	2.36601115903512	8.21642558874018	2.36601115903512	5.52901477713751	4.3419059001382	2.36601115903512	2.36601115903512	2.36601115903512	4.40024543795414	2.36601115903512	3.56500789931452	2.36601115903512	2.36601115903512	6.46382136608539	3.29599539883549	4.41964428187705	5.18065868784312	2.36601115903512	5.09156918790131	2.36601115903512
84991	6.65129940205484	2.36601115903512	2.36601115903512	4.13492305938154	4.65076678866181	4.52595392757311	6.0469094994781	7.70234249901304	7.54848147835468	2.36601115903512	7.70281880263981	2.36601115903512	6.8778081002544	5.36066412085972	7.23026322718257	8.24574387512355	7.53908145405765	6.49137720472098	8.36788995311561	8.30676263345906	7.81035097641853	2.36601115903512	2.36601115903512	8.13297969210539	6.97855334411301	6.48539003820768	5.92694092526435	6.09718739296514	7.00683787685397	2.36601115903512	3.71839203699445	6.0431743763511	4.85314788534183	5.33784890674976	2.36601115903512	5.29699310766146	7.00525279771351	8.30033613276817	8.16436047483389	5.09178105468991	3.94586765476215	8.80271958548427	3.52962713045543	5.81989835397844	4.92729702259947	5.65567900969148	8.12418396656028	6.14836262461986	7.31649841976598
8729	4.30933873028416	2.36601115903512	3.55351749262944	2.36601115903512	2.36601115903512	2.36601115903512	3.20463228906291	2.36601115903512	2.36601115903512	2.99615181658932	2.93225825095524	2.36601115903512	2.36601115903512	2.36601115903512	3.21689813628956	7.55157109537116	4.78033284614399	6.11090869720467	2.36601115903512	2.80477297748616	5.37381621455032	5.14977971317269	4.96372536130758	4.96257471179545	5.02093826883643	3.18312124620275	2.36601115903512	5.20192871637967	2.36601115903512	5.72009744785966	5.05232351038852	4.51634854944164	2.36601115903512	2.36601115903512	2.36601115903512	2.36601115903512	2.36601115903512	2.89437567866871	3.61562004905399	3.56500789931452	2.36601115903512	2.36601115903512	2.36601115903512	2.36601115903512	2.36601115903512	2.36601115903512	2.36601115903512	3.38090659955683	2.36601115903512
8861	5.99637788292403	2.36601115903512	6.95076750978092	2.36601115903512	2.36601115903512	2.36601115903512	4.27643312998336	3.26593198590328	2.36601115903512	2.36601115903512	5.63683962617461	2.36601115903512	2.36601115903512	2.36601115903512	2.36601115903512	2.36601115903512	2.36601115903512	2.36601115903512	2.36601115903512	2.80477297748616	5.15604374531377	2.36601115903512	2.36601115903512	4.35503086487762	3.54326770292007	2.36601115903512	2.36601115903512	2.76999453937571	2.36601115903512	2.36601115903512	3.71839203699445	2.9426115124611	2.36601115903512	3.34998582056149	2.36601115903512	2.36601115903512	5.03289563995836	2.36601115903512	2.36601115903512	4.65507802466868	2.36601115903512	7.86405300674958	2.36601115903512	2.36601115903512	3.40198718922552	2.36601115903512	4.75828700800158	2.36601115903512	2.36601115903512
8872	8.96666291307717	2.36601115903512	5.2511825944152	5.56561944973251	5.49457367237661	6.56331485969612	6.89417754336699	7.23112906095147	7.2636933140078	7.07722689442672	7.48065640978497	3.99119674238696	6.57160387758657	6.49602383080676	6.73676353336679	2.81878519445437	5.70150075353722	5.04279287798728	6.177198149512	6.48289690824332	6.38515608215883	2.36601115903512	2.36601115903512	6.45654513684135	5.80422591875145	5.91027700841281	3.90514139165934	6.02520769188986	6.59100600742771	2.36601115903512	2.36601115903512	6.62748491626121	3.54000629606406	5.14578409824768	2.36601115903512	2.36601115903512	4.41821486152654	6.05999064805274	6.94873728983426	6.21299878968078	5.94394823425939	3.30764103805676	2.36601115903512	5.81989835397844	7.47937882291489	6.98619958337948	2.9807031859489	6.75177007498839	6.64777733314309
9221	9.16405231226296	2.36601115903512	6.39555655989063	2.36601115903512	2.36601115903512	2.36601115903512	7.40724424359313	6.81115025030182	6.90850690724746	9.46805251604031	8.59526640529507	2.36601115903512	5.17308371457973	7.28959165758586	6.316943304667	5.55357739830982	7.8908005450299	6.7739448593937	7.73664194379639	5.02858309332497	6.30791855528689	6.58784694858523	6.38034892746272	5.98480805041304	6.18559940708929	5.11319420202995	5.47449709685458	6.32411410113869	4.9996727500955	6.39949384618584	4.10153217068922	5.25105853136839	5.23030297620353	5.79617208975963	6.68189949838802	8.97694558276311	8.71045699110949	8.21434703838635	6.70862090887027	3.56500789931452	8.91301597627381	2.36601115903512	2.36601115903512	6.26136996178723	6.16884250475683	4.64124350053032	6.77110369003751	7.06692425936669	4.17062937125215
9446	8.99804857292969	5.23290381117801	7.35069594651313	6.86883274131791	9.12974504383777	9.13955066446047	8.35862185532424	7.76289914264551	7.84751521967038	8.20936031723966	6.56009879287195	9.17581551439374	8.4199826612035	7.16203925020057	6.99282866977195	8.34183536949259	8.45613757004182	7.44944166284213	7.59822569162762	7.48565163622173	6.59478077503974	5.14977971317269	5.83934815530528	7.11211664231132	6.77087422287657	7.64074703083543	7.63236486867524	6.52015056645729	8.06696991061213	5.20400907805139	5.49803807682927	5.98666906348701	6.58238790155277	7.81024615380356	9.27782336164024	9.03446578991968	7.54595079471223	8.15787910773955	8.33272706959874	6.2556660327677	9.38077229525294	9.86949184082171	4.16524939189172	8.89631250942439	8.42846446211204	8.95802287531239	8.73773706747271	8.16329576279029	7.64767893436608
100463486	4.01421778515627	2.36601115903512	4.19593154787297	2.36601115903512	4.09879671092031	3.26692070694556	2.84541770027163	3.26593198590328	2.36601115903512	2.36601115903512	2.93225825095524	3.12724492166932	3.42996962776783	3.66903411471713	3.74852287887348	3.44052226637961	3.26606649344847	3.7546326038319	2.36601115903512	2.80477297748616	3.01076437200642	5.14977971317269	4.96372536130758	3.28508538433104	2.36601115903512	2.83165823729513	3.07565247861793	2.36601115903512	3.72316747735074	4.39285918676589	3.19518346304537	3.35344969182718	3.78562675442116	2.9403099038001	4.55087338742133	3.58340232375169	3.32520040095349	3.58440780315813	4.08685107653675	3.26430963271613	2.36601115903512	3.87260996657465	2.36601115903512	3.04723862145327	3.13182898940369	3.43458486298006	2.36601115903512	3.70579541609741	2.36601115903512
101927789	8.75026112990566	2.36601115903512	2.36601115903512	6.86883274131791	4.86359254390143	5.63988926796186	6.25314175680705	4.21316253330183	2.36601115903512	7.30036996874972	4.32355481670147	2.36601115903512	5.38202425890137	5.86070519477025	3.50706078109552	2.36601115903512	6.12718945828512	2.98840546880066	2.36601115903512	5.25313272611617	4.96800387218016	2.36601115903512	2.36601115903512	4.81346011850275	4.83622721339704	3.70157809030441	4.19040832619906	3.75325291110885	3.72316747735074	2.36601115903512	2.36601115903512	2.36601115903512	5.05401516754492	2.36601115903512	2.36601115903512	6.32743487295278	2.36601115903512	5.21242532459276	2.36601115903512	2.36601115903512	2.36601115903512	3.30764103805676	2.36601115903512	2.36601115903512	4.53647082808711	5.88012190591157	2.36601115903512	6.2516062019399	2.94969717450863
10263	9.42492432611922	9.89428480052921	2.36601115903512	4.90602268301844	5.83450592706523	5.76376908456749	7.8242794806207	8.94831141432935	8.64528645425355	8.51794368739797	8.43923217876362	7.58079082183935	9.54015579756329	7.35771555486491	8.21537163200349	7.16886962590226	7.1878913986192	4.98061857500051	8.91972302138155	7.34639689401291	7.6422327965465	2.36601115903512	2.36601115903512	7.65184974638365	5.80422591875145	5.5956921376248	3.90514139165934	5.8277809482527	7.44486615811785	2.36601115903512	8.56037240659339	6.24936450484795	4.61971912004426	7.69212721941299	2.36601115903512	8.86513878277568	5.40847985875912	8.74567618752788	8.47390746396217	6.12368125276128	6.52869730831602	2.36601115903512	7.87844518554635	7.085585898876	7.29267536457144	7.87199836118505	6.14732325154771	7.17594236381585	3.9484195588366
103611081	3.14125492849845	2.36601115903512	2.36601115903512	2.36601115903512	2.36601115903512	2.36601115903512	2.36601115903512	2.36601115903512	2.36601115903512	2.36601115903512	2.36601115903512	2.36601115903512	2.36601115903512	2.36601115903512	2.36601115903512	2.36601115903512	2.36601115903512	2.36601115903512	2.36601115903512	2.36601115903512	2.36601115903512	2.36601115903512	2.36601115903512	2.36601115903512	2.36601115903512	2.36601115903512	2.36601115903512	2.36601115903512	2.36601115903512	2.36601115903512	3.19518346304537	2.36601115903512	2.36601115903512	2.9403099038001	2.36601115903512	2.36601115903512	2.36601115903512	2.36601115903512	2.36601115903512	2.36601115903512	2.36601115903512	2.36601115903512	2.36601115903512	2.36601115903512	2.36601115903512	2.36601115903512	2.36601115903512	2.36601115903512	2.36601115903512
10480	4.01421778515627	6.13046825628007	5.48129808521597	4.4940258831216	4.65076678866181	4.52595392757311	5.07052477463133	4.52430110229668	5.27391829261939	4.26850133796291	4.64260756622817	2.36601115903512	4.9286736759378	5.36066412085972	4.80426461457202	6.89709098313339	5.70150075353722	4.621812599051	6.177198149512	3.83964361752663	4.96800387218016	2.36601115903512	2.36601115903512	4.64713762853592	5.13212517848619	2.36601115903512	5.6727931938244	4.44720145447957	3.9900635542418	2.36601115903512	4.40397774897783	4.51634854944164	3.78562675442116	3.66868737550892	7.60061266796378	5.63117509666111	5.29381640526133	3.83546633233712	2.9112446656782	3.56500789931452	3.94586765476215	2.36601115903512	2.36601115903512	6.10713518337487	5.4283924447166	4.79614527419397	3.7410190344654	5.56231154513002	5.26958054088362
10482	4.01421778515627	2.36601115903512	4.19593154787297	2.36601115903512	2.36601115903512	2.36601115903512	2.84541770027163	5.82000027370525	4.28743983571245	2.99615181658932	4.7790640873871	4.28430499991525	5.64775096423743	5.76360172576164	5.25915503285073	2.81878519445437	2.36601115903512	5.26772473018886	2.36601115903512	2.36601115903512	5.64901624039899	2.36601115903512	2.36601115903512	4.88994308819204	4.46355602791822	2.36601115903512	3.07565247861793	4.44720145447957	3.72316747735074	2.36601115903512	2.36601115903512	5.04512849290071	3.78562675442116	6.24284232739655	2.36601115903512	8.28812898264907	6.87171098899278	2.89437567866871	5.50472091235734	2.88397536474027	4.68180987579366	2.36601115903512	9.88412733703986	3.29599539883549	6.23948040132887	2.36601115903512	2.36601115903512	2.36601115903512	2.36601115903512
10534	5.61966020979833	3.40103939476968	3.55351749262944	8.50247913594139	8.00401189257766	8.16396566633073	8.8272709099509	8.38055220125497	7.63794954213857	9.36680087284457	7.78615726487121	6.988235352558	9.63502309260421	7.881942277276	9.20786779290392	7.47657977369578	7.41246247632053	6.96267205425133	8.70417953757153	6.59652366389509	6.99045228627142	5.14977971317269	4.96372536130758	6.90656780112879	7.03687340340551	6.16839508422314	4.19040832619906	6.23119362372133	8.30593105412511	4.39285918676589	4.65387609307427	8.44967121722602	4.48712089636633	7.88906263438806	9.22001871958935	9.08070726511552	7.99448747638472	9.07941708939564	8.72862837260739	3.26430963271613	7.9434679798563	2.36601115903512	2.36601115903512	7.73877982715584	5.84560872120022	7.98905240814441	7.73664845103808	8.60470669378951	4.68487378976646
10581	3.64278080898174	10.6541789611393	2.36601115903512	2.36601115903512	2.36601115903512	2.36601115903512	2.84541770027163	7.7479966084301	2.36601115903512	9.31017434271482	6.98381956844731	7.684928491669	5.8010983256767	2.36601115903512	7.86421478604757	8.63867959335109	2.36601115903512	5.78685764472749	7.39022888014331	7.31353727936032	5.64901624039899	2.36601115903512	4.1843029970846	6.64488539311683	4.96195704894833	6.91908032763523	2.36601115903512	5.38561279986327	7.28026708080675	2.36601115903512	2.36601115903512	2.36601115903512	6.03571777953626	2.9403099038001	3.49184598384953	7.4019080162353	5.03289563995836	2.36601115903512	7.20170237984124	6.02846697348428	6.35882566649993	3.30764103805676	2.36601115903512	7.69612939048249	5.30206846349667	7.22312876633632	6.20201375414078	2.96092102172165	2.94969717450863
10589	4.94624216197373	2.36601115903512	6.27803437424907	4.4940258831216	2.36601115903512	2.36601115903512	5.23523524186387	5.27188705641571	5.27391829261939	3.76826817654951	3.91329686141065	4.91803805826192	2.99392611977693	4.98333023872043	4.13613331716399	2.36601115903512	5.18628467752722	5.10239805836576	5.05915863719945	4.66168889003959	5.21364533836468	2.36601115903512	2.36601115903512	4.96257471179545	4.62434606848082	4.74182978881055	3.07565247861793	4.5533729467715	5.32351502761092	2.36601115903512	2.36601115903512	3.93420061378767	4.74114947292716	4.66221256645052	2.36601115903512	3.58340232375169	2.76078758059806	3.58440780315813	5.71440368337612	5.2688561957742	4.36026563090651	5.07180807213942	6.2380521225838	3.69298483793618	3.13182898940369	4.79614527419397	2.9807031859489	4.71169869339496	5.36265797338659
10632	10.9420849496024	11.7320460198299	10.6007472129795	10.7404196614876	11.3925523544005	11.2536806156717	10.5918776174375	11.1144890075659	11.2030063039782	11.2900176548319	10.4204659569129	11.085189076315	11.2558084884659	10.5518229558033	10.4986707135725	10.3478707634598	10.4238467552498	9.27222658809693	10.6426411696481	9.61115296515745	9.63790431621266	11.4339038469417	11.2684882284538	9.77518415441439	9.03010246362452	9.10098404665931	10.4818242273155	8.33692999244827	9.6670530035543	10.6495101921089	9.05977522142718	9.55040324140956	7.65545781589041	9.68270857247691	11.2508803467902	10.8043559623588	9.48345354286725	10.3293049514433	10.3366091373237	9.35119921205887	9.28914569664854	8.94844345066778	10.9330375344853	9.805650819086	10.2159442750119	11.6393708952338	10.9884693879649	10.940535705319	10.4759343313947
1072	6.54197489663916	5.5976324949847	3.55351749262944	6.26964874873925	3.71601398160043	4.78182770572766	6.46707052972845	6.30037659424731	6.5876722103297	5.17848365422852	5.95761136063061	5.78947540867479	7.2416516824367	7.48501171581361	6.94512307190467	5.55357739830982	5.70150075353722	5.10239805836576	6.8813269901784	5.10738074276825	5.76914536144184	5.14977971317269	4.96372536130758	5.53883684974087	4.83622721339704	4.38303965278896	3.07565247861793	4.5533729467715	3.72316747735074	5.20400907805139	3.19518346304537	2.9426115124611	2.87066770751651	7.28902780028877	4.55087338742133	6.32743487295278	6.2582579869288	5.72892397403762	6.00772050027646	6.2971075689449	6.52869730831602	6.06301315611623	5.97027684765738	7.36963264079233	5.16361264491269	6.53666227575156	5.44278148676569	6.09383113292441	4.94778032646542
1075	3.14125492849845	4.74358333830772	6.60527336922022	5.7763350374337	3.71601398160043	3.81728064108381	4.5510944587947	5.76184164187716	4.86340207006459	2.99615181658932	5.01845992850186	2.36601115903512	6.23718949577764	5.71248376093716	5.00372838065304	7.26113029224469	4.02837340617618	5.36827492583295	6.08805349919363	5.81917772062494	5.64901624039899	4.34539426147065	4.1843029970846	5.79895943574738	5.23535279355239	5.19281089195545	6.20832096939873	4.65226375998656	2.97065099578088	4.39285918676589	2.36601115903512	3.35344969182718	3.24381124145827	5.14578409824768	2.36601115903512	3.58340232375169	3.54166731815811	6.05999064805274	4.84952131002435	5.42655399552725	3.36218335046731	3.87260996657465	3.52962713045543	6.10713518337487	5.65203028447798	6.98619958337948	4.00983242688802	6.85374735337791	5.94746060403628
10897	4.76350618738246	2.36601115903512	3.55351749262944	3.33920898406229	8.87141500218476	9.11649528701513	7.50731291775325	6.97369753781383	6.93699026768482	7.62319833196642	6.0682998696337	8.03944441442622	8.55551079823182	6.79524885380452	8.31256690571382	7.67745214128437	7.73322132481263	6.96267205425133	6.85454905314163	7.58537077141837	6.52823364396221	9.18418790970033	9.00319714807732	7.02999944494521	6.70045366652084	6.60663230429162	7.70210325432889	6.54610159562914	6.42068365682929	8.53047799818727	5.93566274403004	2.9426115124611	5.59493927914759	7.08987463324299	2.36601115903512	7.28036944917313	5.46256582253826	8.16935089383813	7.55040062152271	6.83620487700838	8.21645886857635	8.60587600672414	9.21271441473914	7.18146646834567	5.59928619783042	9.39984180855692	8.47448500405718	5.19880774402964	7.31649841976598
10944	7.86144126495777	3.40103939476968	3.55351749262944	5.63933095813379	7.67810108727822	7.33656568871842	7.93623319477255	8.44665167455287	8.80833621438898	7.68388780946645	6.70419842370237	7.40897132141962	5.05604827076638	5.42558587073947	8.43849816726726	7.22493091302371	8.18447328040821	7.73955822232001	8.10935109037328	5.32083469298699	6.57293769862834	5.6631633843837	5.46697230346045	5.98480805041304	6.46587267797431	6.54728442746541	5.57704940155306	5.78483336778019	7.22957060868928	5.20400907805139	6.82347253359223	6.20051335219963	6.70686788977592	4.51093033291301	2.36601115903512	8.53395780054318	8.64179255211954	7.49762450230824	7.75398812057984	7.18423758503385	9.13977494520223	5.58111073179897	7.05551389151689	6.9469484183904	6.65576010201054	8.27907711521037	7.40488035445601	6.20090776871893	9.52711198170386
10963	9.32945502944141	2.36601115903512	2.36601115903512	2.36601115903512	5.04902075993943	4.99908354550734	6.56320679211611	7.18761182763198	7.92065122242046	7.79810612580035	7.33327260321488	5.22487846021671	7.44153525268328	2.36601115903512	6.35394816775807	5.77001573291474	6.30064745820481	4.91564366403033	7.16900999771039	3.41307596747914	5.94949418926501	2.36601115903512	4.1843029970846	5.38877170964018	7.02251291641614	6.42072076836451	7.157132050571	6.78277257896545	6.00445345302895	4.39285918676589	8.4490810210449	4.51634854944164	5.77636146334883	6.4231593003148	4.11642719776267	7.181986196587	7.86993858607367	6.84045211444375	4.84952131002435	6.21299878968078	2.36601115903512	10.2696550489176	2.36601115903512	7.27137004264206	8.10815269336094	5.80911774149865	7.60077859792856	5.71464129845946	7.00618800942051
10984	6.15330003882429	2.36601115903512	2.36601115903512	2.36601115903512	2.36601115903512	2.36601115903512	5.90735145771787	3.56698334144258	2.36601115903512	2.36601115903512	2.36601115903512	2.36601115903512	2.36601115903512	2.36601115903512	2.85329655328403	2.81878519445437	2.36601115903512	3.42180086324101	6.177198149512	4.76252316215667	3.24979439601747	2.36601115903512	2.36601115903512	4.35503086487762	2.95537705462822	2.36601115903512	5.6727931938244	3.0852492780168	3.9900635542418	2.36601115903512	2.36601115903512	2.36601115903512	3.54000629606406	2.36601115903512	2.36601115903512	2.36601115903512	4.18073053934451	3.58440780315813	2.36601115903512	3.81371351702232	2.36601115903512	2.36601115903512	2.36601115903512	3.50810230582487	2.36601115903512	2.36601115903512	3.41037882246982	2.36601115903512	2.36601115903512
10992	9.691283721357	6.82433245995107	2.36601115903512	7.91294872922923	5.61700218178628	5.98356315077008	6.65333512680616	5.18603589572205	4.4543709827278	4.03995806707847	7.11854627736301	2.36601115903512	2.99392611977693	6.63976350062041	6.73676353336679	8.13305853070084	6.62821041613359	6.9464995573277	5.89131584686886	6.48289690824332	7.57788762951776	2.36601115903512	2.36601115903512	7.2197530736533	7.18606785433837	6.48539003820768	5.57704940155306	7.00487036145118	6.91356963342055	2.36601115903512	5.49803807682927	5.15176469930882	6.67674026323755	6.85875883781238	2.36601115903512	10.0461232495124	5.03289563995836	7.14934180060008	7.83100974963537	8.06556610041288	9.09988417708257	8.47728397682068	7.47390466656867	7.69612939048249	6.75554408754509	5.80911774149865	8.94433303175358	5.09156918790131	7.11720795128563
11007	4.01421778515627	2.36601115903512	2.36601115903512	8.42122279769095	7.73328724024968	7.71979914170327	6.39922551394304	7.55601383936319	5.44233304760091	4.63923196885347	6.44171549710012	2.36601115903512	5.05604827076638	7.46970053325052	6.99282866977195	4.04949048842732	7.02432843183732	6.7554976226372	6.45187155516634	7.50032621090486	6.59478077503974	7.76536755279296	7.55080223061439	7.2197530736533	8.14049077815434	8.45442502407932	6.73738334996886	9.42314604731386	8.60337736634156	7.82714339754161	9.57341434904356	9.25985148697361	9.98493145951997	9.51887980774038	2.36601115903512	7.89141582713868	5.87524927579327	7.0031481078438	4.27503116755716	6.6883043100514	2.36601115903512	2.36601115903512	2.36601115903512	6.75251960571078	8.27717995941016	6.07430292976914	4.23633856884211	5.29862359755337	7.47081400728569
112936	6.48404039987664	2.36601115903512	2.36601115903512	2.36601115903512	2.36601115903512	2.36601115903512	3.73152465115211	3.56698334144258	2.36601115903512	6.6604363511173	2.36601115903512	2.36601115903512	2.36601115903512	2.36601115903512	2.36601115903512	2.36601115903512	6.12718945828512	4.35400628099951	2.36601115903512	2.36601115903512	4.29858605971014	6.58784694858523	6.38034892746272	3.6791617144209	4.83622721339704	2.36601115903512	2.36601115903512	3.34381756864408	3.39542742538521	6.09942428775248	3.19518346304537	2.36601115903512	2.87066770751651	2.9403099038001	8.09448210433228	6.70345463029498	2.76078758059806	2.89437567866871	6.45973847356248	2.36601115903512	2.36601115903512	2.36601115903512	7.24983658160361	3.50810230582487	7.07816722870307	2.36601115903512	2.36601115903512	2.36601115903512	2.36601115903512
113130	3.14125492849845	3.40103939476968	2.36601115903512	5.48793806208254	5.04902075993943	5.50436453183511	4.42029022496957	5.27188705641571	7.19459885977582	3.43325870232979	3.33784620651031	10.3022000741684	5.28133320288861	7.21809084132812	6.07244687064242	7.87725781035399	2.36601115903512	4.70106825849392	4.96215248664209	4.66168889003959	4.18797567956552	2.36601115903512	2.36601115903512	4.12121382945534	5.77024952511962	5.53588301218279	2.36601115903512	5.8277809482527	7.74475613819907	2.36601115903512	7.65350645677261	3.6728523150999	6.84873448340882	5.58513479810668	2.36601115903512	2.36601115903512	6.72453526406427	2.89437567866871	6.83366884516333	3.26430963271613	7.31278958990297	2.36601115903512	2.36601115903512	2.36601115903512	2.79914881086532	2.36601115903512	7.64092160152617	5.56231154513002	2.94969717450863
1351	8.901765825775	7.1330749757328	5.48129808521597	9.0538816567112	5.72984909380432	5.50436453183511	9.1025832074512	9.59846774978143	9.38517639760077	9.63617047755674	8.64968664992409	7.63379907052816	9.47325786671274	8.64537938655073	9.07010590052776	8.83757783664626	9.1716339019067	7.86531776629392	9.79367006365014	9.25226102550148	8.82174375194107	6.04103410030858	7.33500538246623	9.17421241577848	8.26160205400041	8.92564774302683	4.81168022163919	7.55769941220612	9.30028690362407	7.61019899263043	9.05977522142718	8.73339832064153	6.12767585520913	7.35715081128677	5.38280471186427	8.811304303768	5.91458660293077	9.25657948316201	9.47785310403353	7.81759775581428	7.56800644467991	4.27754580527575	8.06221266706848	8.29789731799174	7.72071068770653	9.89589145901176	9.23401109637339	8.75284401960333	7.53220991710056
1374	4.30933873028416	2.36601115903512	5.2511825944152	2.36601115903512	2.36601115903512	2.36601115903512	3.73152465115211	2.36601115903512	2.36601115903512	3.76826817654951	2.93225825095524	2.36601115903512	2.36601115903512	2.36601115903512	2.36601115903512	2.81878519445437	2.36601115903512	2.36601115903512	2.36601115903512	2.36601115903512	5.42348458555616	2.36601115903512	2.36601115903512	4.81346011850275	4.37589996447365	2.36601115903512	2.36601115903512	5.8277809482527	4.73472161850179	2.36601115903512	2.36601115903512	3.6728523150999	4.17859700661005	2.36601115903512	2.36601115903512	6.05836328449987	2.76078758059806	5.45669273262539	5.50472091235734	6.52349111539974	2.36601115903512	2.36601115903512	2.36601115903512	5.35520281001399	2.36601115903512	2.99704968542602	4.43206125773287	3.38090659955683	2.36601115903512
143884	4.01421778515627	5.42676350149606	8.59675334433926	5.48793806208254	2.36601115903512	2.36601115903512	5.85766179129143	5.27188705641571	5.27391829261939	4.63923196885347	5.22372733698463	4.52780128601953	2.36601115903512	5.60447065529522	4.13613331716399	5.15233794547998	2.36601115903512	5.7500593685843	3.78944088860628	4.55327384924667	5.32237672997391	4.34539426147065	4.1843029970846	5.22126549481713	6.52818955855093	5.19281089195545	5.36409330862578	6.78277257896545	7.20353827927533	4.39285918676589	8.27354117182793	5.86655164918836	6.7363792129727	5.860173857793	2.36601115903512	5.72733178062605	5.10268138647058	5.02308378830876	5.83897237794052	3.81371351702232	3.94586765476215	2.36601115903512	3.52962713045543	5.18056866806211	7.03909694396816	3.76984506782684	6.2547065190068	5.97816555548025	6.16980734495535
1509	3.64278080898174	2.36601115903512	7.88062436946659	5.56561944973251	6.53916967415615	6.97573988832498	6.91861527090075	7.23112906095147	2.91658022882655	3.43325870232979	2.36601115903512	8.76505811131831	6.48369791008268	7.87032872587988	5.54171052393131	4.47638270003899	4.65809170805531	5.15963803666446	4.74606453703479	5.25313272611617	5.09604634153469	5.6631633843837	5.83934815530528	5.33506859967036	7.4340693192346	6.69131334990961	8.29028597317001	8.18004136297822	4.9996727500955	5.72009744785966	4.65387609307427	7.47078801719582	7.89673241896767	5.33784890674976	5.15498693415289	4.23411202690177	4.41821486152654	6.00982399021189	5.25929398491431	4.37447384307773	2.36601115903512	7.45961734289421	2.36601115903512	8.10760759378231	8.3428221081499	7.56230981011873	4.00983242688802	5.39197811479365	7.16967029502422
1521	9.94317521462766	5.23290381117801	2.36601115903512	2.36601115903512	2.36601115903512	2.36601115903512	2.36601115903512	2.36601115903512	4.28743983571245	2.36601115903512	3.91329686141065	2.36601115903512	3.76435606874299	2.36601115903512	3.74852287887348	2.36601115903512	2.36601115903512	2.36601115903512	2.36601115903512	2.36601115903512	3.45479295913266	2.36601115903512	2.36601115903512	3.03860336336616	3.37261122156008	3.46551494384421	3.07565247861793	2.36601115903512	2.36601115903512	2.36601115903512	2.36601115903512	2.36601115903512	3.99545068110161	2.36601115903512	2.36601115903512	3.58340232375169	3.54166731815811	3.83546633233712	2.36601115903512	2.36601115903512	2.36601115903512	2.36601115903512	2.36601115903512	2.36601115903512	4.64454159593436	2.36601115903512	2.9807031859489	2.36601115903512	2.36601115903512
159963	3.14125492849845	2.36601115903512	2.36601115903512	2.36601115903512	2.36601115903512	2.36601115903512	2.36601115903512	2.36601115903512	2.36601115903512	2.36601115903512	2.36601115903512	2.36601115903512	2.36601115903512	2.36601115903512	2.36601115903512	2.36601115903512	2.36601115903512	2.36601115903512	2.36601115903512	2.36601115903512	2.36601115903512	2.36601115903512	2.36601115903512	2.36601115903512	2.36601115903512	2.36601115903512	2.36601115903512	2.36601115903512	2.36601115903512	2.36601115903512	2.36601115903512	2.36601115903512	2.36601115903512	2.36601115903512	2.36601115903512	2.36601115903512	2.36601115903512	2.36601115903512	2.36601115903512	2.36601115903512	2.36601115903512	2.36601115903512	2.36601115903512	2.36601115903512	2.36601115903512	2.36601115903512	2.36601115903512	2.36601115903512	2.36601115903512
1656	3.14125492849845	3.40103939476968	2.36601115903512	5.63933095813379	2.36601115903512	2.36601115903512	4.5510944587947	2.36601115903512	6.62316282320281	2.36601115903512	6.0682998696337	2.36601115903512	3.42996962776783	2.81688023096851	3.50706078109552	4.47638270003899	2.36601115903512	4.53794857297354	6.34049091813668	2.80477297748616	4.18797567956552	2.36601115903512	2.36601115903512	3.84203143134343	5.62572806599213	4.74182978881055	6.07448006939517	5.64774164878544	5.50498718702281	2.36601115903512	2.36601115903512	5.98666906348701	5.88575922678922	5.65896423212325	3.49184598384953	3.0994776948344	3.89629867592387	5.02308378830876	5.5780539382202	3.81371351702232	2.36601115903512	2.36601115903512	2.36601115903512	3.85684329474299	2.79914881086532	4.93601612108206	6.57785086888985	3.97080026616785	6.31662220850754
1717	3.64278080898174	2.36601115903512	2.36601115903512	4.64481346575408	6.10941948122854	6.49344745872628	5.51712327740326	4.52430110229668	2.36601115903512	2.99615181658932	6.98381956844731	2.36601115903512	2.99392611977693	2.36601115903512	5.60447693226723	2.81878519445437	2.36601115903512	5.15963803666446	5.60037759011306	4.55327384924667	5.76914536144184	2.36601115903512	5.83934815530528	5.38877170964018	5.69979771257252	5.91027700841281	2.36601115903512	5.59898821936405	5.32351502761092	6.09942428775248	2.36601115903512	2.9426115124611	3.24381124145827	7.8422912736164	3.49184598384953	3.58340232375169	2.76078758059806	4.68234206191921	3.87039055638197	2.88397536474027	8.71599109455172	9.77886237923806	10.3686996167456	6.37388714859062	4.29251710973999	6.95364829769965	2.36601115903512	3.70579541609741	4.53295593611545
1937	12.0503363577981	12.4266927237978	12.159851074046	11.5104383341422	11.8434122649671	11.842026433914	9.97865857344018	9.7705559811306	9.85329421146287	10.6967555637403	9.53351020280597	10.3144284845729	10.8810240757314	10.8167567969722	10.8603276793158	10.0626649336217	10.5080911807052	9.91577537104175	10.5137942328155	10.9688422095594	10.9183998429116	13.8839124548832	13.7122107057274	11.0378884050467	11.4036031758019	11.208002464339	10.9845443856395	11.1458058791405	11.4969523894802	13.0616727425801	11.499802465955	11.5804185294334	11.0981099466029	11.6421709109225	8.96241725146332	10.2214714200061	9.90324346580498	9.80107356200626	9.78710117595424	11.3289620815398	12.559250494158	11.504400249079	12.0115208384324	11.1104546751959	10.8031999148097	11.0465986866692	10.4246282459345	10.4067633633477	10.1435554686386
1982	3.64278080898174	5.00889031434228	9.27068330030722	4.78132171836434	7.29359470717693	7.12182193049794	6.79206403203867	7.76289914264551	6.3112969945011	5.65340279547953	3.33784620651031	6.90442909855171	6.3900861313439	7.54468144380659	7.12715317998785	7.86554874298978	7.25268515372136	6.71788006759022	6.37858126842399	6.51215354407247	6.13980876948293	11.2484068862685	11.0376869042411	6.50598495530515	6.71838367085154	7.15603045889042	5.84709817997756	6.09718739296514	6.42068365682929	10.2595276850504	5.62050293218381	7.60822545526722	5.14485004913466	6.7615604038309	3.49184598384953	7.11246058070958	6.16347024706591	7.49762450230824	5.50472091235734	4.52158739644094	5.52912413007624	4.59337877756918	3.52962713045543	6.96502437282313	7.49389943956177	4.93601612108206	6.6186279295593	5.64048599260602	7.6102068184749
2197	11.1887072141268	12.044329466348	9.36015116949893	11.5962336238565	10.8501234995492	10.7460565584094	11.8355093321199	12.4416569716528	12.7202905604623	12.7856996121727	11.9358154945609	12.7925749428719	11.819701018641	11.0610829974173	11.4731562313656	11.3054777367852	11.6568394310788	10.3314836776794	11.7341953610866	11.5281602962915	11.5046070711166	13.8882499132121	13.7631073282447	11.5681227373509	10.9085763004318	11.0243330367028	10.9443403936808	10.2678803663633	11.8057132300678	13.103850163212	11.9516230655858	10.7817203094483	9.27212126224459	10.5722931330207	12.96386263116	12.0868786465215	10.5392957392145	11.8295670632299	12.0549003786927	9.60327681917954	10.4351894229877	10.8358467387616	10.4368261499093	11.2198825329691	11.2803345554311	12.4284335289789	11.8722054606248	11.6316153594641	10.3678177927696
219844	6.48404039987664	2.36601115903512	2.36601115903512	4.78132171836434	2.36601115903512	2.36601115903512	2.36601115903512	2.36601115903512	2.36601115903512	2.36601115903512	2.36601115903512	2.36601115903512	2.36601115903512	2.36601115903512	2.36601115903512	2.36601115903512	2.36601115903512	2.98840546880066	3.24658855435164	2.36601115903512	2.36601115903512	2.36601115903512	2.36601115903512	2.36601115903512	2.36601115903512	2.36601115903512	2.36601115903512	2.76999453937571	2.36601115903512	2.36601115903512	2.36601115903512	2.36601115903512	2.36601115903512	2.36601115903512	2.36601115903512	5.02159983391793	2.36601115903512	2.36601115903512	2.36601115903512	2.36601115903512	2.36601115903512	3.87260996657465	2.36601115903512	3.04723862145327	2.36601115903512	2.36601115903512	2.36601115903512	2.96092102172165	2.36601115903512
219902	6.65129940205484	2.36601115903512	3.55351749262944	2.36601115903512	2.36601115903512	2.36601115903512	2.36601115903512	2.36601115903512	2.36601115903512	2.36601115903512	2.36601115903512	2.36601115903512	2.36601115903512	2.36601115903512	2.85329655328403	2.36601115903512	2.36601115903512	2.36601115903512	2.36601115903512	2.36601115903512	2.72411019537222	2.36601115903512	2.36601115903512	2.7411531225516	2.95537705462822	5.26826269097433	2.36601115903512	2.36601115903512	2.36601115903512	2.36601115903512	2.36601115903512	2.36601115903512	2.36601115903512	2.36601115903512	2.36601115903512	2.36601115903512	4.18073053934451	2.36601115903512	2.36601115903512	2.36601115903512	2.36601115903512	2.36601115903512	2.36601115903512	2.74646548037978	3.13182898940369	2.36601115903512	2.36601115903512	2.36601115903512	2.36601115903512
219927	10.3318977232473	9.14883892107907	11.0038301861625	8.56055229001742	7.70595802113971	7.25446281722787	9.30616082297755	9.75573273650421	10.0322603255688	10.3393133749949	8.11751119041305	11.1616332816493	10.2253591017145	9.26684027836531	9.08118278589186	7.66399563129065	9.19929281446688	7.378884555605	9.4218855698301	7.63940382498232	8.39360286943432	5.14977971317269	4.96372536130758	8.10116022029678	7.10660687502277	7.39359595521039	5.11416692294788	6.43937329514875	5.32351502761092	5.20400907805139	3.19518346304537	9.0483805934701	7.18471149106033	5.33784890674976	4.11642719776267	10.8951366941904	7.27078365163876	9.41434646259419	8.79933305285461	5.2688561957742	7.26549213841477	2.36601115903512	6.2380521225838	8.75801467701444	8.39790677490487	11.0015305518271	10.6698833781866	9.39542061099753	9.19510198997081
221092	8.98766236764048	2.36601115903512	4.19593154787297	5.31877544462659	2.36601115903512	2.36601115903512	3.49199952345983	2.88503143468018	2.36601115903512	2.36601115903512	3.65407472271743	2.36601115903512	2.99392611977693	2.81688023096851	4.57273018588488	6.44092630463267	5.09499698998957	5.50706862856301	5.3162735177985	2.36601115903512	3.93751874616103	2.36601115903512	2.36601115903512	3.6791617144209	5.37754152883547	5.65312016893757	5.11416692294788	5.86948689557719	6.17490866710583	2.36601115903512	3.19518346304537	6.69957108030737	6.8755074249552	6.03672519996718	2.36601115903512	2.36601115903512	3.54166731815811	3.2802591634384	4.72590015599177	2.36601115903512	5.94394823425939	3.30764103805676	2.36601115903512	4.47679832914924	4.64454159593436	2.36601115903512	2.36601115903512	4.55904087183809	5.88607396182078
2237	3.14125492849845	2.36601115903512	2.36601115903512	3.65571637048302	4.09879671092031	3.26692070694556	3.93688704631446	5.82000027370525	2.36601115903512	3.43325870232979	2.36601115903512	2.36601115903512	2.99392611977693	4.69814545235557	4.29679885809555	2.36601115903512	7.37414626211904	4.25242066053639	5.3162735177985	3.41307596747914	5.56298659354171	2.36601115903512	2.36601115903512	5.27928888778259	6.30905862765016	4.63185785923665	6.69239924723525	5.64774164878544	6.37476458728241	2.36601115903512	8.36397930145042	7.66334222654977	5.23030297620353	3.66868737550892	3.49184598384953	3.0994776948344	2.76078758059806	6.00982399021189	4.08685107653675	6.71912230805887	2.36601115903512	2.36601115903512	2.36601115903512	2.74646548037978	2.79914881086532	2.36601115903512	5.61389272240595	3.97080026616785	2.36601115903512
2286	4.94624216197373	2.36601115903512	2.36601115903512	7.22062684471083	6.96514405857591	7.25446281722787	5.57975830541105	7.33450402382421	8.05666016150817	7.53809123909381	5.22372733698463	7.63379907052816	6.52832032359975	5.76360172576164	7.38129322438644	7.62285622139868	6.59527758664235	6.5779116845344	7.82205214133667	7.58537077141837	7.23260222441803	6.34019367045506	6.58993081671958	7.38742515683402	7.77975033126775	7.8017718098419	8.27511136072956	7.13025390154153	8.09556146649715	6.85952710545215	8.98194561441869	4.667788070358	8.09200879902949	6.14346161882239	7.81100957880467	3.58340232375169	8.83357498935114	6.84045211444375	7.55040062152271	5.49937704742313	8.03092140275536	2.36601115903512	4.16524939189172	7.48686874571721	7.34166481275807	4.64124350053032	6.94150120370483	7.98000101753578	2.36601115903512
23310	7.94969955873075	2.36601115903512	2.36601115903512	2.36601115903512	4.86359254390143	4.99908354550734	2.36601115903512	4.37710331839827	2.36601115903512	4.46574240460798	2.93225825095524	2.36601115903512	3.76435606874299	7.374255508343	2.36601115903512	2.36601115903512	2.36601115903512	3.7546326038319	4.96215248664209	2.36601115903512	3.01076437200642	2.36601115903512	2.36601115903512	2.7411531225516	4.37589996447365	4.08217659888354	5.57704940155306	4.91379236981616	5.22343270384747	2.36601115903512	5.49803807682927	2.36601115903512	3.99545068110161	2.36601115903512	2.36601115903512	4.23411202690177	2.76078758059806	3.58440780315813	5.5780539382202	2.36601115903512	2.36601115903512	2.36601115903512	2.36601115903512	2.36601115903512	4.41964428187705	2.36601115903512	6.80683133522181	5.85241203438435	2.36601115903512
23365	4.30933873028416	2.36601115903512	2.36601115903512	6.01657442308244	2.36601115903512	2.36601115903512	2.36601115903512	6.25892838215796	2.36601115903512	2.36601115903512	6.9261968021969	2.36601115903512	2.36601115903512	2.36601115903512	2.36601115903512	2.36601115903512	2.36601115903512	2.98840546880066	2.36601115903512	4.85676788222528	3.45479295913266	2.36601115903512	4.1843029970846	4.45911117201902	3.37261122156008	2.36601115903512	3.07565247861793	3.92130568230816	5.41710258108546	4.39285918676589	2.36601115903512	2.36601115903512	3.24381124145827	2.36601115903512	2.36601115903512	2.36601115903512	2.36601115903512	2.36601115903512	2.36601115903512	2.36601115903512	2.36601115903512	2.36601115903512	2.36601115903512	2.36601115903512	3.40198718922552	2.36601115903512	3.7410190344654	2.36601115903512	2.36601115903512
23647	6.89307245783701	6.01455612734059	2.36601115903512	4.32561883146597	4.09879671092031	4.2147005729515	4.11662636866055	4.99729741964958	3.3141085708861	2.99615181658932	2.36601115903512	3.62294871336234	4.46091606718026	4.20114448482642	4.57273018588488	4.80537714508512	4.8930205628322	5.10239805836576	3.5433983278712	5.38550148184074	5.09604634153469	10.513477908121	10.3237524147818	5.22126549481713	5.23535279355239	4.93942827417331	4.42847394507816	5.13510825952552	6.70672769302094	9.63986991500166	2.36601115903512	4.15538746525199	5.98744300181396	5.98024178155833	4.11642719776267	4.86129828251462	4.30435377716509	4.40024543795414	2.36601115903512	6.16903111917055	5.16679789215715	2.36601115903512	2.36601115903512	5.77961272597044	3.13182898940369	7.49604103203587	3.7410190344654	4.84973768286369	3.36409600737963
2495	12.8315752332208	13.3718407287451	11.5131427002856	12.3301527913723	11.3666074431617	11.2876185436424	11.1004339542279	11.1686511455729	11.7085421876804	11.379887524784	10.6153654566608	11.9578848062096	11.8940474826306	10.6175546151947	11.5043511054455	9.8971277915295	10.667086296635	9.56749764478152	11.2371085014067	11.161188279814	11.4584439117461	12.9957916412665	12.8386697939315	11.5883474206973	9.92985809042847	9.03230278330904	10.508021602176	8.49849394807951	11.2680526794524	12.2408639416635	10.6923790591567	10.4441582611517	7.0501761509327	9.10886515814042	13.0576015814517	12.2011781656251	9.4899789692516	10.5733540159498	11.089151507368	9.89742029516785	10.4979239669796	10.0547189424662	10.8404961312014	11.2404352366577	10.5983974652653	12.3168882187261	12.2862196553069	11.2125683935329	9.86204540105823
254225	3.14125492849845	2.36601115903512	2.36601115903512	2.36601115903512	2.36601115903512	2.36601115903512	2.36601115903512	2.36601115903512	2.36601115903512	2.36601115903512	2.36601115903512	2.36601115903512	2.36601115903512	2.36601115903512	2.36601115903512	2.36601115903512	2.36601115903512	2.36601115903512	2.36601115903512	2.36601115903512	2.36601115903512	2.36601115903512	2.36601115903512	2.36601115903512	2.95537705462822	2.83165823729513	2.36601115903512	2.36601115903512	2.36601115903512	2.36601115903512	2.36601115903512	2.36601115903512	3.99545068110161	2.36601115903512	2.36601115903512	2.36601115903512	2.36601115903512	2.89437567866871	2.36601115903512	2.36601115903512	2.36601115903512	2.36601115903512	2.36601115903512	2.36601115903512	2.36601115903512	2.36601115903512	2.36601115903512	2.36601115903512	6.49168062143255
254359	7.64058586437465	10.9107808303291	2.36601115903512	4.32561883146597	2.36601115903512	2.36601115903512	4.42029022496957	5.70123964790765	4.09863489266746	2.36601115903512	7.86494338566923	8.20622506046576	6.69416906571258	2.36601115903512	5.09398957667864	2.81878519445437	6.66040822543563	2.98840546880066	4.96215248664209	3.14075063002647	5.51796824519352	4.34539426147065	4.1843029970846	4.96257471179545	5.23535279355239	4.38303965278896	2.36601115903512	4.74480867503899	2.36601115903512	4.39285918676589	3.71839203699445	2.9426115124611	3.78562675442116	5.24501032380829	2.36601115903512	6.19916294839472	4.52374336612605	2.36601115903512	4.84952131002435	4.21063755483055	6.7510287448058	2.36601115903512	2.36601115903512	7.06896748155934	7.30919070866525	2.36601115903512	5.76684410144794	2.36601115903512	4.82230756812054
258010	5.38656529679212	2.36601115903512	6.0096694453991	2.36601115903512	2.36601115903512	2.36601115903512	6.59387945654677	7.93066526274156	6.93699026768482	7.90394139661856	6.44171549710012	7.17864490894095	3.42996962776783	6.52594031601218	6.316943304667	5.36686193519748	5.09499698998957	5.67352136623805	3.99957257057463	6.56894490407393	6.22631089872866	5.6631633843837	7.44693488465884	6.37905580526266	5.46510087455173	5.47348676868729	5.11416692294788	6.32411410113869	2.36601115903512	7.61019899263043	7.22199924794999	3.6728523150999	4.85314788534183	3.34998582056149	11.6999300401425	7.89141582713868	6.34720009273164	7.07809595677897	7.56850755513951	5.09178105468991	8.19137021232326	8.77172140164701	7.52487718580592	7.13432255706368	6.95763127773838	8.35581896000922	8.0664005087501	8.02441366500729	2.36601115903512
25824	12.2751496099656	13.0508238325893	11.6196438827193	10.7898123682329	11.3223013398488	11.3824760515481	9.46806913607688	10.4742399179581	10.5014227973864	10.0125236544957	9.09100757638772	11.2534110649454	9.6851506461399	9.80723451334076	9.52423778039045	9.67363863263071	9.09124303530548	8.01240252907502	9.33253415127259	8.82096824268995	9.16978339066707	2.36601115903512	6.13506028605671	8.94246618991029	9.24634767041395	9.81165634557379	9.68658039974433	8.49849394807951	10.3840285238626	5.72009744785966	10.5685251729588	10.3907224949608	9.27715004428149	9.83380642246614	12.0229964022236	10.2297034390487	9.83824364656062	9.74083660232904	9.34234926038225	10.6231389570883	11.6870322397379	10.3765361250692	12.0336890834734	9.87659960820487	9.84040043577451	10.7640727948689	10.6939335654085	9.55026204462757	7.36229824080978
25923	7.17523059315755	2.36601115903512	2.36601115903512	2.36601115903512	2.36601115903512	2.36601115903512	3.20463228906291	2.36601115903512	6.51395922751759	2.36601115903512	2.93225825095524	2.36601115903512	2.36601115903512	3.15988773642894	3.74852287887348	2.81878519445437	2.36601115903512	5.82274061904376	2.36601115903512	3.14075063002647	3.93751874616103	2.36601115903512	2.36601115903512	3.6791617144209	4.28257154363988	4.08217659888354	4.63276318278893	4.83177325397304	4.21520799722332	2.36601115903512	2.36601115903512	3.6728523150999	3.78562675442116	2.36601115903512	2.36601115903512	4.23411202690177	3.54166731815811	2.89437567866871	2.36601115903512	3.26430963271613	2.36601115903512	3.30764103805676	2.36601115903512	3.29599539883549	5.30206846349667	3.76984506782684	2.36601115903512	4.19459850178999	6.91693046925593
26273	5.38656529679212	2.36601115903512	2.36601115903512	2.36601115903512	2.36601115903512	2.36601115903512	2.36601115903512	2.36601115903512	2.36601115903512	2.36601115903512	2.36601115903512	2.36601115903512	2.36601115903512	3.66903411471713	2.36601115903512	2.36601115903512	2.36601115903512	2.71051467847408	2.36601115903512	2.80477297748616	2.72411019537222	2.36601115903512	2.36601115903512	2.36601115903512	2.69058290332234	2.83165823729513	2.36601115903512	2.36601115903512	2.36601115903512	2.36601115903512	2.36601115903512	2.36601115903512	2.36601115903512	2.36601115903512	2.36601115903512	2.36601115903512	2.36601115903512	2.36601115903512	2.36601115903512	2.36601115903512	5.81847555396839	3.30764103805676	2.36601115903512	2.36601115903512	4.92729702259947	2.36601115903512	2.9807031859489	2.36601115903512	2.36601115903512
26472	10.7800073873403	8.62413562632831	8.59675334433926	9.58371931414847	8.9780744722216	9.1280690305829	6.00187365748092	7.39315063767725	4.97748963396248	8.84469596772471	8.4698031176753	2.36601115903512	8.67939345605555	8.37650834296903	7.53421236268035	9.21970984986193	8.93550111108133	7.85668957554252	8.30004420256511	9.35675491771468	7.57788762951776	12.9411727213648	12.7404886382688	8.55318615109825	7.39000190972068	7.21442735191441	7.85280358152228	7.89713892038185	8.69030085679667	12.1176187119005	7.84152681124511	8.09613670954535	6.51587387295824	6.88975561154099	6.84375336799029	5.16585767957996	7.05890589950871	7.70101193079148	8.85939852111289	9.53995634314413	8.21645886857635	10.0221637406872	9.36034839176951	7.46162718192461	5.4283924447166	7.49604103203587	7.47317836852338	8.02441366500729	5.36265797338659
26519	10.4310486540965	9.9426604861511	9.47141516204794	9.65653462848824	9.22908116749707	9.10482794392475	10.0742107212758	10.8331282225368	11.240625636666	10.9667980140998	9.78517982852738	9.11186347874166	9.40310639289231	10.2652320138273	9.76650106522206	8.35863917482484	9.97665129653752	8.92963825005301	9.68387245506424	10.097242719826	9.44095063562476	11.7070045144448	11.6770444684552	9.72648030299474	8.55392544337103	8.48637526654109	8.7069308900883	8.01331824148715	8.61329823111627	11.1397083415534	4.86681184050585	2.9426115124611	6.97789120455666	8.49410758918842	11.5671355544293	11.5948704409547	10.0024242771886	10.5776653271916	10.867589133801	8.59214547026664	8.64384611535649	2.36601115903512	7.12323835388926	9.91894394684143	9.90701666658479	11.1272567202015	10.8836293312372	9.86308961777261	7.53220991710056
26521	7.21138525186874	7.98838729308276	8.32773145579045	8.78825228247285	8.25090779711438	8.29295358139576	9.65056998601054	9.70647752094078	9.52307823736182	9.97658675757304	8.19274666633149	9.29579588346892	9.89138226884254	8.81853679033874	9.52423778039045	8.00015029756201	8.95510243938419	8.46821161190768	8.90674776273914	8.6668940489047	8.82636704609826	6.34019367045506	7.98089897549438	8.84976595922861	7.63622628075186	7.52245752919008	8.51359713815994	6.80443686971609	8.69964350678805	8.25907174992217	9.02693242354451	7.83319654846616	5.05401516754492	7.28902780028877	9.08081240919446	9.24403454513988	8.15912271411967	9.36031783656656	10.3549817340058	7.94037874336301	8.19137021232326	7.4980033115281	9.56903099360439	8.75801467701444	8.79965000563839	9.41785152585432	9.95279985807344	9.38410349283823	7.83799798435761
27034	8.03286841982461	2.36601115903512	2.36601115903512	6.01657442308244	2.36601115903512	2.36601115903512	2.84541770027163	4.21316253330183	2.36601115903512	2.36601115903512	2.36601115903512	2.36601115903512	2.36601115903512	3.43680589627738	3.9553065976318	3.16289032514027	2.88511901090225	2.71051467847408	2.36601115903512	4.01339161530085	2.36601115903512	2.36601115903512	2.36601115903512	3.03860336336616	3.54326770292007	2.36601115903512	2.36601115903512	2.36601115903512	2.36601115903512	2.36601115903512	2.36601115903512	3.93420061378767	2.87066770751651	2.36601115903512	2.36601115903512	2.36601115903512	3.07042102540045	2.89437567866871	2.36601115903512	2.36601115903512	8.69829024995468	2.36601115903512	2.36601115903512	2.36601115903512	2.36601115903512	2.99704968542602	2.36601115903512	2.36601115903512	2.36601115903512
280636	9.83145810661714	8.38834298845464	9.68270741471486	4.90602268301844	5.61700218178628	5.18786414984943	8.64888014761294	7.89051702173489	8.66244606254407	9.13287168612642	6.77118725396681	9.05469653817585	6.61362657995974	5.90691114911301	5.72236751448054	4.59458184197451	6.62821041613359	7.08591258141758	8.19722840463916	6.65014825799119	7.30063476690365	7.6610793937137	7.64769120882638	7.06340927142182	6.73609357140311	6.96515825727116	8.43385071012505	6.23119362372133	7.9929091912322	7.20779409090241	7.56476559554582	8.98488861085393	5.83209703370585	4.15041787078076	7.29943967313904	8.0298452394423	6.09663164322717	8.1229060625254	7.55040062152271	6.52349111539974	4.68180987579366	8.83306571853253	9.09957528927078	6.96502437282313	7.27596876853427	8.68811660973898	7.84371922188932	8.51416872506259	6.36241816163549
283104	4.76350618738246	2.36601115903512	2.36601115903512	2.36601115903512	2.36601115903512	2.36601115903512	2.36601115903512	2.36601115903512	2.36601115903512	2.36601115903512	2.36601115903512	2.36601115903512	2.36601115903512	2.36601115903512	2.36601115903512	2.36601115903512	2.36601115903512	2.36601115903512	2.36601115903512	2.36601115903512	2.36601115903512	2.36601115903512	2.36601115903512	2.36601115903512	2.36601115903512	2.36601115903512	2.36601115903512	3.0852492780168	2.36601115903512	2.36601115903512	2.36601115903512	2.36601115903512	2.36601115903512	2.36601115903512	5.38280471186427	4.86129828251462	2.36601115903512	2.36601115903512	2.36601115903512	2.36601115903512	3.36218335046731	2.36601115903512	2.36601115903512	2.36601115903512	5.36661264616577	2.36601115903512	2.36601115903512	2.36601115903512	2.36601115903512
283130	4.5542209128568	2.36601115903512	2.36601115903512	5.7763350374337	3.71601398160043	4.2147005729515	5.51712327740326	4.52430110229668	5.08321263997314	2.36601115903512	2.36601115903512	3.62294871336234	6.00430864398661	2.36601115903512	6.96917304698483	2.36601115903512	2.36601115903512	5.36827492583295	2.36601115903512	2.36601115903512	5.32237672997391	2.36601115903512	2.36601115903512	4.81346011850275	3.95976705034162	2.36601115903512	2.36601115903512	5.78483336778019	2.97065099578088	2.36601115903512	2.36601115903512	2.36601115903512	4.95707456521476	2.36601115903512	2.36601115903512	2.36601115903512	4.88229992181482	3.83546633233712	3.87039055638197	5.87271428071709	2.36601115903512	2.36601115903512	2.36601115903512	2.36601115903512	2.36601115903512	2.36601115903512	2.36601115903512	2.36601115903512	2.36601115903512
283131	4.5542209128568	2.36601115903512	2.36601115903512	3.33920898406229	2.36601115903512	2.36601115903512	2.36601115903512	4.02817515352524	2.91658022882655	4.46574240460798	2.36601115903512	2.36601115903512	3.42996962776783	3.43680589627738	2.85329655328403	5.77001573291474	5.3531683630608	5.55051659538602	3.99957257057463	3.64206832575112	4.40131658145095	2.36601115903512	2.36601115903512	4.12121382945534	4.54618991944925	3.46551494384421	3.54920859964933	3.92130568230816	2.36601115903512	2.36601115903512	5.93566274403004	2.36601115903512	4.48712089636633	4.9241650066234	2.36601115903512	2.36601115903512	6.31815774088136	3.83546633233712	3.30599971835449	5.09178105468991	3.36218335046731	2.36601115903512	2.36601115903512	6.13932948575595	5.48763495931474	7.95656615613438	2.36601115903512	2.36601115903512	3.9484195588366
283237	6.54197489663916	2.36601115903512	2.36601115903512	2.36601115903512	2.36601115903512	3.26692070694556	2.36601115903512	2.36601115903512	4.28743983571245	4.93390773316015	6.95529585548218	3.99119674238696	5.17308371457973	2.36601115903512	2.36601115903512	2.36601115903512	3.26606649344847	3.59779361657519	4.49181036213273	4.66168889003959	5.26903513473886	2.36601115903512	2.36601115903512	5.03172433847745	3.37261122156008	2.36601115903512	2.36601115903512	2.36601115903512	2.97065099578088	2.36601115903512	2.36601115903512	2.36601115903512	2.36601115903512	2.36601115903512	3.49184598384953	3.0994776948344	5.61362775845532	2.36601115903512	4.84952131002435	2.36601115903512	2.36601115903512	2.36601115903512	2.36601115903512	3.29599539883549	3.13182898940369	3.76984506782684	2.36601115903512	2.96092102172165	2.36601115903512
29068	4.01421778515627	2.36601115903512	2.36601115903512	4.13492305938154	2.36601115903512	2.36601115903512	3.93688704631446	3.81593017598549	4.28743983571245	6.53426746996963	6.95529585548218	6.12185059789775	3.42996962776783	7.21809084132812	2.85329655328403	3.67325180362995	4.65809170805531	3.89608074646481	4.85815046267189	5.67140000660318	4.58713555571909	2.36601115903512	2.36601115903512	5.16081032907813	4.76899931752319	4.38303965278896	5.24453538558873	5.59898821936405	3.39542742538521	2.36601115903512	6.92203016809381	5.92786010310929	6.84873448340882	5.50732242610395	2.36601115903512	3.0994776948344	2.36601115903512	4.2353928188612	6.70862090887027	2.36601115903512	2.36601115903512	7.67596111575466	6.98445297216763	3.50810230582487	3.82588024772667	2.36601115903512	2.36601115903512	5.64048599260602	5.17008140576629
29087	9.13611127866503	9.47911924728274	8.32773145579045	6.80620109528764	7.64969565685749	7.37592894430769	6.59387945654677	7.37386544994418	7.17081192045737	5.48171403412741	5.48547855492418	8.20622506046576	7.21460057025327	5.42558587073947	5.83134810843058	6.27380923138208	6.89498920735955	5.78685764472749	6.98372904045392	6.59652366389509	6.50535119381924	2.36601115903512	4.1843029970846	6.55378650410373	5.62572806599213	5.02892582079039	7.05421958750622	4.91379236981616	3.72316747735074	4.39285918676589	4.10153217068922	6.92680063683815	3.54000629606406	5.14578409824768	3.49184598384953	8.0298452394423	4.41821486152654	6.97727455512875	6.20581345771881	7.69893109334756	5.16679789215715	5.95677639098011	2.36601115903512	6.52774543558721	5.48763495931474	6.70256444939435	5.14075436677226	3.70579541609741	3.36409600737963
29099	3.14125492849845	2.36601115903512	2.36601115903512	2.36601115903512	2.36601115903512	2.36601115903512	2.84541770027163	4.21316253330183	4.97748963396248	6.88383077271993	6.01401690509815	5.58932153014508	5.8010983256767	4.58901165168459	4.13613331716399	4.98926279364204	6.69190310903265	5.71229787062387	3.5433983278712	3.41307596747914	4.82748066069715	5.14977971317269	4.96372536130758	4.35503086487762	3.69585571338486	2.83165823729513	2.36601115903512	3.75325291110885	2.36601115903512	5.20400907805139	6.54286422701025	2.36601115903512	2.87066770751651	5.65896423212325	2.36601115903512	3.58340232375169	2.36601115903512	5.37977566468689	8.12819399218212	8.13577545396953	2.36601115903512	2.36601115903512	4.16524939189172	4.25967063458563	4.64454159593436	6.34917297693256	5.53087245585268	4.38829704219467	2.36601115903512
2950	12.176864375833	12.6925698954369	10.5124361884361	2.93316098198112	2.36601115903512	3.81728064108381	9.20050502036857	9.77423811640598	9.39033529538683	9.2105588053455	9.81326585053597	10.7551730628776	10.1910756602255	8.20219031476145	8.91778696035668	7.13024738648859	8.80476339995977	6.55675978629781	9.13529220936578	8.3150868539689	8.92018325247991	10.4207076603902	10.4766411484459	8.84015972041228	7.80514106303566	8.982763343073	7.48187949924057	7.63227744426264	7.72659070872916	9.75021051848002	6.02707510461685	8.2360234101094	7.59230170400555	7.81024615380356	11.5584156295658	11.3582036555326	9.67888482144652	9.08548493698598	10.2551065002339	10.2028745198609	9.98043619398631	9.37697972305525	11.1310940428462	9.84033778204019	10.3456922246585	10.4910653280532	10.8411867250293	9.0100602821347	8.30475521961362
2965	3.14125492849845	2.36601115903512	2.36601115903512	4.32561883146597	2.36601115903512	2.36601115903512	4.88455652196228	2.88503143468018	2.36601115903512	4.03995806707847	3.91329686141065	2.36601115903512	5.8010983256767	2.36601115903512	4.69313721995237	4.90024774224055	2.36601115903512	5.31887564513704	2.36601115903512	3.14075063002647	4.18797567956552	10.4207076603902	10.2014114007699	3.98836534937844	4.37589996447365	2.83165823729513	4.42847394507816	4.07180924023989	2.36601115903512	9.61091380860523	2.36601115903512	2.9426115124611	3.24381124145827	2.36601115903512	2.36601115903512	2.36601115903512	6.06201408201089	3.58440780315813	3.87039055638197	3.26430963271613	8.21645886857635	2.36601115903512	2.36601115903512	5.60618019966305	3.82588024772667	6.579960372245	4.75828700800158	5.19880774402964	2.94969717450863
329	3.64278080898174	5.75039033759071	2.36601115903512	5.48793806208254	6.47585857007802	6.62995441262847	4.5510944587947	2.36601115903512	5.79333971512148	3.43325870232979	2.36601115903512	2.36601115903512	2.36601115903512	4.47094175187999	4.69313721995237	3.44052226637961	2.36601115903512	3.59779361657519	2.87246686623151	4.01339161530085	3.93751874616103	2.36601115903512	2.36601115903512	4.35503086487762	3.17902512414608	4.63185785923665	3.07565247861793	3.34381756864408	2.36601115903512	2.36601115903512	2.36601115903512	2.36601115903512	2.36601115903512	2.36601115903512	3.49184598384953	2.36601115903512	5.10268138647058	4.04924327945035	4.4414738224957	2.88397536474027	3.36218335046731	2.36601115903512	2.36601115903512	4.13748005770218	2.36601115903512	4.46768693947835	2.36601115903512	4.84973768286369	3.36409600737963
3312	5.38656529679212	7.56258781324044	8.86475840675525	9.89714909767788	9.69297989680304	9.90301766306717	8.30401501291059	8.86788385009797	8.75334044569261	8.0798524728923	8.67614584247997	8.11595834915587	9.54015579756329	9.36940650898675	9.64858829418058	9.36400670441051	9.65576902066475	9.00184670322691	9.43097694165355	8.83261170355721	8.92880798315982	12.819265634908	12.605288689842	9.02109059316929	9.40698675972117	8.63630309442353	8.13083998038165	8.74807019202829	9.17861470943662	12.043706211267	9.29863766377599	9.49070426178637	7.30776421339986	8.41107885411988	5.75257700776796	8.83307974410412	9.3318781285105	8.35158780559426	8.21121392235763	8.53266730066182	9.53830745613553	10.4419902775641	9.65162380032259	9.23107518158937	9.98103680797334	9.55436623424931	9.15996991080186	9.45071166399755	9.30472401782139
3338	8.68747377571976	2.36601115903512	2.36601115903512	4.13492305938154	2.36601115903512	2.36601115903512	2.36601115903512	2.36601115903512	6.39580762389867	2.36601115903512	2.36601115903512	2.36601115903512	4.78895458219966	7.12342391320334	4.13613331716399	6.67359565675226	4.52452600060204	4.84760389139225	6.30136756282584	5.18209657340911	3.45479295913266	6.04103410030858	6.38034892746272	4.81346011850275	3.37261122156008	5.53588301218279	2.36601115903512	4.74480867503899	2.97065099578088	6.6477697084682	2.36601115903512	3.93420061378767	3.99545068110161	2.9403099038001	2.36601115903512	2.36601115903512	2.36601115903512	4.04924327945035	2.36601115903512	3.56500789931452	7.40297237458938	2.36601115903512	2.36601115903512	4.47679832914924	7.07816722870307	3.76984506782684	2.36601115903512	6.78656959891854	3.9484195588366
3611	3.14125492849845	2.36601115903512	2.36601115903512	2.36601115903512	5.83450592706523	6.42002352428684	3.20463228906291	3.26593198590328	2.36601115903512	2.99615181658932	4.13296005395071	4.28430499991525	6.61362657995974	2.36601115903512	2.85329655328403	2.36601115903512	5.42988840043637	4.1431365081237	3.78944088860628	3.14075063002647	2.72411019537222	2.36601115903512	2.36601115903512	3.03860336336616	4.69848490926437	4.63185785923665	2.36601115903512	3.92130568230816	2.36601115903512	2.36601115903512	2.36601115903512	2.36601115903512	3.24381124145827	2.36601115903512	2.36601115903512	2.36601115903512	3.07042102540045	4.54817774576556	5.42745976668379	4.02578325275243	2.36601115903512	2.36601115903512	2.36601115903512	5.55935659706905	3.40198718922552	2.36601115903512	2.36601115903512	3.70579541609741	2.94969717450863
3732	8.11150294985838	10.0047370953555	4.19593154787297	6.86883274131791	2.36601115903512	3.26692070694556	7.95997457200342	8.31127824446637	5.85434530278465	7.44764704093714	8.54829354662475	4.73607411014732	6.69416906571258	8.59687523367815	7.06155367377191	8.3998118454625	8.38083753765789	8.25495440839656	5.99303567142026	7.75405122364718	8.84926385556181	7.14680411820734	7.08115441354522	8.34480486492432	9.50837059753935	9.74718564937245	9.42305710773439	10.3694815774382	9.06030665706864	6.85952710545215	10.0743806956673	8.97765832055389	10.2886803879829	9.99927693945375	8.35834291205999	3.58340232375169	7.85989732339907	7.36423045326798	7.22472064320642	6.52349111539974	5.94394823425939	7.94963682154342	3.52962713045543	8.20208225661897	8.4877040793694	8.0050252704207	6.87573706165317	8.87913777922811	8.29297856333644
374383	4.5542209128568	2.36601115903512	2.36601115903512	2.36601115903512	2.36601115903512	2.36601115903512	3.20463228906291	2.36601115903512	2.36601115903512	2.36601115903512	2.36601115903512	2.36601115903512	2.36601115903512	4.69814545235557	2.36601115903512	2.36601115903512	2.88511901090225	6.05166139875818	2.36601115903512	5.81917772062494	5.37381621455032	2.36601115903512	2.36601115903512	5.58557944496057	4.18278552486363	3.18312124620275	2.36601115903512	5.54852945367158	2.36601115903512	2.36601115903512	2.36601115903512	2.36601115903512	4.95707456521476	7.35715081128677	2.36601115903512	2.36601115903512	6.67957191219981	2.36601115903512	2.36601115903512	2.36601115903512	2.36601115903512	2.36601115903512	2.36601115903512	3.04723862145327	2.36601115903512	2.36601115903512	2.36601115903512	2.36601115903512	2.36601115903512
374395	10.8447387453344	8.13437657136194	2.36601115903512	5.48793806208254	4.09879671092031	3.81728064108381	7.35448062714018	7.43096444555896	6.12579652299197	7.81629333349206	7.2651873842326	8.2577928329259	6.80713207924514	2.36601115903512	7.08375325505979	2.81878519445437	5.63823977146199	5.63367377913244	7.10228676944933	4.55327384924667	6.50535119381924	2.36601115903512	2.36601115903512	5.98480805041304	5.66323818984259	3.70157809030441	2.36601115903512	3.75325291110885	2.36601115903512	2.36601115903512	2.36601115903512	2.36601115903512	2.36601115903512	7.00748342154552	2.36601115903512	7.9523759950289	4.30435377716509	7.36423045326798	7.55040062152271	5.92652196222354	2.36601115903512	2.36601115903512	2.36601115903512	3.69298483793618	6.49181430042728	6.29822966353548	6.14732325154771	4.55904087183809	2.36601115903512
378938	12.5397123805719	12.1596712311336	11.8455766106803	9.01286924808819	7.09722606736252	7.16740406884222	12.2278005938812	10.2651082366585	10.851140443582	11.9475113391567	10.9276535851373	10.9841979294211	9.96221204416764	10.3260111124787	10.0908365524415	11.1632770697283	9.83219714982553	11.2293213444717	10.3437028391146	10.7267097775373	11.187277876345	9.25754910229247	9.10907670844477	11.1664478461844	10.2964990757858	9.01597791946124	8.91703540165565	10.2502287692954	8.43459781628223	8.70503311671734	9.51934197009203	9.96295891927136	11.24007728686	9.9814014504777	3.49184598384953	7.91202341612569	11.2767789148886	11.3618399631282	11.5127173473552	10.3405477206248	10.4082229124978	9.77104652362605	7.36621632127374	10.1178596468797	9.96288475699679	10.3698641248201	9.92461994240734	7.93417760418598	8.47075838811164
391	8.3732436671439	3.99749149515918	3.55351749262944	2.36601115903512	6.26732566922099	6.62995441262847	7.68876261771515	6.97369753781383	6.99232349513708	7.47079518861834	5.31635567965384	7.7820526359414	4.9286736759378	3.43680589627738	5.17893461475876	6.20113681611026	3.26606649344847	4.98061857500051	6.41569176383426	8.62733197327581	5.09604634153469	2.36601115903512	4.1843029970846	7.41356937771288	5.77024952511962	7.11574322399048	6.38833808267382	6.13187383642178	6.32733579040306	2.36601115903512	6.113038894703	7.71643057125439	6.17154633943978	6.54499456919239	2.36601115903512	5.41719568663695	7.45549212974098	3.58440780315813	5.34582574180033	7.02069071574683	7.88207439654271	4.59337877756918	8.86255510670031	7.39652078276741	4.83906249341532	7.25018555774523	2.36601115903512	3.97080026616785	7.16967029502422
3939	5.82028037326803	10.9858038057436	10.1269788685709	9.36759639887409	11.6127112040378	11.5553098600368	9.35622197976512	9.39827223309337	7.77047274337556	9.37295767440642	7.44006042658308	3.99119674238696	8.91608223999478	9.38172938307811	9.33823813978679	9.61540401663464	9.00610685026807	9.36944459528705	9.36610033890124	8.49437598392427	8.75541202719091	11.7135372941339	11.5195445430152	8.71435165630387	8.6078251055448	7.5679601726062	9.15114796216338	7.80342074962061	7.30496254355652	10.8486808569539	8.93551072931421	7.31886569102485	7.09642933812373	7.7439381086578	6.68189949838802	10.0226267677293	8.00363717938015	8.64244698774742	8.5304254322812	9.07563225366075	6.88224145887978	9.19033380797224	5.21419043346512	9.47448631573793	9.51338965056198	8.58562580377367	9.54026170300819	9.6992448824713	6.78862156274187
402	3.14125492849845	2.36601115903512	3.55351749262944	8.94907811973348	7.29359470717693	6.86942798227465	7.40724424359313	8.44665167455287	8.3599016783318	8.71499127229684	8.26425236961447	9.33633759125799	8.76578879496196	7.54468144380659	7.96333249206106	8.10345614894053	8.12802663237273	5.82274061904376	8.50334540809668	8.14807790502045	7.28728249444626	5.6631633843837	6.93524129525725	7.68442560627544	7.12015803201102	8.00292237284096	7.50807587951465	6.8675436282324	4.5814392916921	7.20779409090241	5.73338072019149	6.76822612455387	6.17154633943978	4.15041787078076	6.68189949838802	10.4882783950421	6.22734891100354	7.63635043438317	7.68926605100182	8.51521321445844	9.85823371046662	11.1081634909649	11.0978130123438	8.48490328636608	7.09731262375941	9.24704819081578	7.91092533577955	7.68029962916326	3.68564076666728
4221	3.14125492849845	2.36601115903512	2.36601115903512	3.33920898406229	2.36601115903512	2.36601115903512	3.49199952345983	5.70123964790765	2.36601115903512	2.99615181658932	2.36601115903512	2.36601115903512	2.99392611977693	2.36601115903512	2.36601115903512	2.36601115903512	2.36601115903512	4.1431365081237	2.36601115903512	2.36601115903512	4.06817542704017	2.36601115903512	2.36601115903512	3.6791617144209	5.5069651644237	4.93942827417331	2.36601115903512	4.07180924023989	2.97065099578088	2.36601115903512	2.36601115903512	4.15538746525199	2.36601115903512	2.36601115903512	2.36601115903512	2.36601115903512	2.36601115903512	5.78965001576311	2.36601115903512	2.36601115903512	2.36601115903512	3.30764103805676	2.36601115903512	2.36601115903512	2.79914881086532	4.46768693947835	2.36601115903512	2.36601115903512	2.94969717450863
4296	4.01421778515627	2.36601115903512	3.55351749262944	2.36601115903512	2.36601115903512	2.36601115903512	3.73152465115211	4.65786106930028	2.36601115903512	2.36601115903512	2.93225825095524	2.36601115903512	2.36601115903512	2.36601115903512	2.36601115903512	2.36601115903512	7.20981424450611	2.36601115903512	2.36601115903512	2.80477297748616	5.03344514846414	2.36601115903512	4.1843029970846	4.35503086487762	4.62434606848082	6.20725779266006	2.36601115903512	5.49624171268519	2.36601115903512	2.36601115903512	2.36601115903512	2.36601115903512	6.17154633943978	6.54499456919239	2.36601115903512	2.36601115903512	2.36601115903512	5.45669273262539	3.61562004905399	2.36601115903512	2.36601115903512	2.36601115903512	2.36601115903512	3.50810230582487	2.36601115903512	2.36601115903512	2.36601115903512	2.36601115903512	2.36601115903512
4718	5.72345474781678	9.62459880473835	4.97726596004773	6.80620109528764	7.56096115674277	7.41424665601903	6.738162487235	7.29403849571003	7.0970033201965	7.19310835814093	6.31274259460845	7.75837768185621	7.55371757169899	7.14286077564966	7.67246494528207	6.72633888196238	6.49171297124066	6.32620345362572	6.37858126842399	6.35954987989098	6.33412654491524	4.34539426147065	4.1843029970846	6.50598495530515	5.69979771257252	4.74182978881055	7.67922965467507	5.20192871637967	6.12029776148784	2.36601115903512	6.02707510461685	5.34395629119412	5.05401516754492	4.3419059001382	8.81402478329315	8.45189378062374	5.10268138647058	6.28757924145916	7.26968385731311	5.42655399552725	3.94586765476215	7.00629194837671	5.81510449760013	5.69550102805304	6.9365252244862	7.78216300157398	7.12251802540924	7.60431009401167	7.36229824080978
4722	9.52886410122969	7.95732910251537	6.69970744945273	5.48793806208254	9.9416862709425	9.96240895568842	8.41123695659547	8.39018243006334	9.92614509887889	7.90394139661856	9.51408493438215	10.2308769251655	9.29103656819464	7.10372160524677	8.16420279556687	7.60887819619329	8.37114256302037	6.1954531982135	6.41569176383426	6.89191170827697	7.13162225262361	5.14977971317269	5.46697230346045	7.09606287509705	7.10660687502277	6.71847070872405	7.95155703027153	6.6212661633001	6.22752754054016	5.72009744785966	9.82339038166812	3.35344969182718	4.74114947292716	3.34998582056149	10.7309041929809	8.36487871588465	6.40358761238678	8.01259290987283	9.07105895882029	8.74222009949544	9.66217475300947	4.59337877756918	2.36601115903512	8.04100240671804	8.76415112627238	9.39378826007924	7.89441502641607	5.4796571975088	6.31662220850754
4728	8.89066004568141	11.8338808285243	2.36601115903512	9.00591904778711	8.80856501531681	8.65482391881358	10.8660952159223	10.5166220634012	11.1867903140504	11.0069409303097	9.92044201992414	11.2618548278187	11.3781799330143	9.70633336836602	10.4331773576227	9.24252244102823	10.6105272598585	9.31379577214195	11.0432370563285	9.66750072020131	9.65619796923273	6.34019367045506	7.33500538246623	9.63777322746958	9.31276463805067	9.87939732113974	9.8439790039062	8.89161101264978	10.4547046884211	7.35475741124228	10.3246008799203	9.13542306575581	8.69065023720671	9.67383165527718	11.7441763156236	11.0931062156598	9.1706343099932	10.5625190320397	10.0609343398228	9.98877813567201	10.4082229124978	10.6222230479121	8.75991118450455	10.8165007308604	9.66864759248319	11.9459123926638	12.0597190445093	10.2347254952968	10.4336549399545
4925	9.04888677502572	8.95806435435295	8.10426769415986	5.7094586938295	2.36601115903512	2.36601115903512	7.55485927795347	6.72244943225576	6.90850690724746	7.13633080568944	6.86617642667425	6.1942212997755	5.28133320288861	5.86070519477025	7.59729878973777	6.8503314988769	5.27213820903207	5.98987639772933	5.83763357942056	7.31353727936032	7.08608337057365	6.34019367045506	6.13506028605671	7.31991351945786	6.70045366652084	6.04510097470756	5.76257650684913	6.6692848250843	7.25514151828495	6.09942428775248	6.77154818236459	5.51352848268235	6.48143039286958	6.33581612377764	7.77131351834183	7.4019080162353	6.93046296591582	7.0031481078438	8.70426856566594	8.72713809466302	8.24111867690103	9.11823579439136	9.288419041242	7.89779056555047	8.54460685247344	8.48671407644931	6.6186279295593	7.76998217857877	3.68564076666728
5058	6.70300420211481	2.36601115903512	2.36601115903512	2.36601115903512	2.36601115903512	2.36601115903512	5.51712327740326	6.81115025030182	2.91658022882655	2.36601115903512	2.36601115903512	2.36601115903512	2.36601115903512	2.36601115903512	5.00372838065304	2.36601115903512	3.81611391580241	4.44890700264066	5.2355549171483	5.38550148184074	5.32237672997391	2.36601115903512	2.36601115903512	5.27928888778259	2.95537705462822	2.83165823729513	2.36601115903512	3.34381756864408	2.36601115903512	2.36601115903512	3.71839203699445	2.36601115903512	3.99545068110161	2.36601115903512	2.36601115903512	2.36601115903512	2.36601115903512	5.95784985340512	2.36601115903512	2.36601115903512	2.36601115903512	2.36601115903512	2.36601115903512	2.36601115903512	3.13182898940369	4.64124350053032	2.36601115903512	2.36601115903512	2.36601115903512
51035	11.5013538861888	11.6972220329113	8.17172285732556	4.13492305938154	8.88366299302545	9.173457283518	8.2947094905835	6.69162774263263	8.10766567931101	8.59370688410681	5.63683962617461	8.44739745226696	8.69904448760214	7.60198094549078	7.18989914967076	6.44092630463267	8.79028631755599	7.29195463157928	7.39022888014331	7.0398726373234	7.45190745485226	12.618088928001	12.3980933395137	7.52568712867002	7.73641343719863	7.83936856096618	6.38833808267382	6.96694965751212	7.68955892595663	11.7635888380532	8.2357164524905	8.66302414141095	7.54305137991786	7.35715081128677	3.49184598384953	9.07157678151555	5.75036078729084	6.28757924145916	7.90412696586757	8.70421527488072	10.0022399790765	10.7589024386677	3.52962713045543	8.23224727811502	6.62969716460941	9.89160183861655	9.05988278710903	8.41756623387605	4.53295593611545
51075	5.99637788292403	3.40103939476968	2.36601115903512	6.12318752017063	2.36601115903512	2.36601115903512	5.69741702441758	4.21316253330183	5.36058178856612	2.36601115903512	6.0682998696337	2.36601115903512	6.65445981355153	7.23630099521145	6.02734315152778	3.44052226637961	3.56714710151229	5.10239805836576	5.78187635297073	4.16844582852228	4.89945251802325	2.36601115903512	2.36601115903512	4.45911117201902	5.37754152883547	5.53588301218279	3.07565247861793	5.69490125275026	2.36601115903512	2.36601115903512	4.40397774897783	7.86489311574856	5.23030297620353	5.33784890674976	2.36601115903512	8.62414824498782	4.88229992181482	5.72892397403762	4.84952131002435	5.09178105468991	6.68065771263908	2.36601115903512	2.36601115903512	5.69550102805304	2.36601115903512	2.99704968542602	2.36601115903512	3.38090659955683	4.94778032646542
51399	3.14125492849845	7.56258781324044	2.36601115903512	8.45223270005885	7.09722606736252	6.86942798227465	5.85766179129143	7.77764931144512	7.72219178559018	5.57011089921954	5.40339392142658	3.62294871336234	5.38202425890137	2.81688023096851	6.07244687064242	4.80537714508512	4.65809170805531	4.70106825849392	3.24658855435164	5.18209657340911	5.47149975682546	2.36601115903512	2.36601115903512	5.44054730214152	5.54764881107222	2.83165823729513	7.63236486867524	3.92130568230816	7.55190697024161	2.36601115903512	2.36601115903512	2.36601115903512	3.54000629606406	4.79912602770578	2.36601115903512	3.94513717218609	4.18073053934451	6.44688681038291	6.29551357770316	5.69808853410229	6.35882566649993	10.4566824915975	11.1595981728987	5.51096217979152	2.36601115903512	7.2767442442224	6.20201375414078	7.12246281887896	2.36601115903512
51501	9.17324701683297	3.99749149515918	5.48129808521597	7.22062684471083	2.36601115903512	3.26692070694556	5.90735145771787	6.5267934091445	6.62316282320281	5.94547103853499	4.7790640873871	5.22487846021671	7.04068932501425	6.89031334191403	6.07244687064242	5.6108064185232	4.65809170805531	3.89608074646481	5.60037759011306	5.77158076963465	5.42348458555616	2.36601115903512	4.1843029970846	5.94950441244051	5.13212517848619	4.08217659888354	6.64596724556841	4.07180924023989	7.22957060868928	4.39285918676589	2.36601115903512	4.3471277042107	2.87066770751651	4.51093033291301	8.18790146491061	4.47475186829918	3.89629867592387	6.55579117139205	6.20581345771881	3.26430963271613	2.36601115903512	2.36601115903512	2.36601115903512	4.13748005770218	3.40198718922552	5.88012190591157	7.17813893654543	6.2516062019399	2.94969717450863
51503	8.79859490711812	6.75378183106626	2.36601115903512	8.95630691920575	6.34023751944481	5.98356315077008	6.53186781435041	7.53879966886893	7.0970033201965	7.70356325941919	5.31635567965384	6.90442909855171	5.17308371457973	7.6838766958563	7.4512653100235	5.36686193519748	6.45547073424238	6.7554976226372	5.72387729058473	7.98026373847577	7.17576756907814	7.42673681113005	7.33500538246623	7.72674653499089	4.90046135604892	5.19281089195545	4.81168022163919	3.56301142174217	3.72316747735074	7.35475741124228	6.60352231301877	3.6728523150999	4.48712089636633	3.34998582056149	8.12629878246042	4.68093263006685	6.76813952910623	5.12085851439332	7.00300335989538	5.09178105468991	5.16679789215715	6.7118783615399	2.36601115903512	3.85684329474299	8.46577328805613	6.70256444939435	6.73446875074881	6.52325550197106	6.68429828938874
51504	5.99637788292403	4.41823966184369	8.10426769415986	7.31362151712003	5.9320814823666	5.35477627659283	6.8182779492124	8.84004645060038	8.60147268089055	8.76266412970443	6.01401690509815	8.53360647513462	8.46658774186403	7.16203925020057	7.77152322813796	4.80537714508512	6.08035843679661	5.85775272213859	8.15395874100425	7.07950230864556	7.11660177646512	2.36601115903512	2.36601115903512	7.27783611736632	6.52818955855093	5.5956921376248	2.36601115903512	4.65226375998656	6.37476458728241	2.36601115903512	3.71839203699445	2.36601115903512	4.61971912004426	6.38014859891735	10.4203726181793	9.78635652544236	6.74650212817361	7.79287494853088	8.43496003083712	8.04138260741032	8.62523171685518	8.05638160433117	7.05551389151689	6.96502437282313	6.33934743318145	8.23911903186302	8.35889894553099	7.94961435924941	2.36601115903512
51642	6.97947291543713	2.36601115903512	2.36601115903512	2.36601115903512	2.36601115903512	2.36601115903512	3.73152465115211	6.78218506109763	6.87944984963383	4.46574240460798	6.59749535213084	2.36601115903512	5.72646114184259	3.8690122827966	6.94512307190467	5.55357739830982	6.12718945828512	4.98061857500051	4.49181036213273	7.51485302282466	6.07911790534352	5.14977971317269	4.96372536130758	6.68836471480505	3.83383762927948	6.16839508422314	4.42847394507816	4.83177325397304	2.36601115903512	5.20400907805139	2.36601115903512	2.36601115903512	2.87066770751651	5.03922586724701	6.91834395350599	5.72733178062605	4.18073053934451	6.28757924145916	5.64783902097573	6.74929573516897	2.36601115903512	2.36601115903512	2.36601115903512	6.6667650725341	2.79914881086532	7.49604103203587	4.89735014683266	6.43826488507983	3.9484195588366
5436	9.55723582918062	6.67960294859288	2.36601115903512	9.68727099927001	7.13869634098118	7.2115900332843	7.95997457200342	8.22780766409505	8.55628652252652	7.35115130058234	8.29871865171224	10.3103638534673	9.74781643018312	6.79524885380452	7.46824063119494	7.84184159683152	7.1430202592967	7.378884555605	7.27378461206393	6.82353922347894	7.86530018846829	10.9272428593464	10.7299812349252	7.41356937771288	7.29761100666233	7.94661497976329	7.93233972641352	7.05994561360875	7.09444085567871	10.0162286237829	8.31039948243969	5.86655164918836	6.82145529102005	7.60141334699575	9.06448214743673	9.95968235409421	7.09359723164609	7.89314127733156	8.44479590405678	6.2971075689449	5.35930581434638	10.5279796536158	8.16219382167306	8.15561811940834	8.76415112627238	9.08367508429327	8.33462741624164	8.33768723261626	7.64767893436608
5441	9.53600951247254	5.00889031434228	2.36601115903512	9.66538347121214	7.13869634098118	7.2115900332843	11.0843223444786	10.7495556059648	10.3744070109999	11.0089190522107	9.87548065665791	10.8645556071539	9.86987053967913	9.77645426325837	10.4966037816284	8.75748024888675	10.3343762302585	9.28835679213991	10.1453307776038	9.65771557325481	9.73699291849668	9.18418790970033	10.8054217462167	9.80758505423185	9.24325483436898	10.0890030651043	9.97183310834917	8.8082837031363	9.37799174252246	10.873274552331	7.68191384219851	9.63556076623966	8.32352397609904	9.5336745242084	8.58132533077459	11.1221393474546	9.73489957419677	10.5537920721041	9.99217127425484	4.02578325275243	7.44603424712287	7.67596111575466	9.96940307883951	8.58764509393742	9.07059553372978	11.2909204328602	10.0932423745445	9.89931391545078	8.88578198226193
54765	5.25418216639533	2.36601115903512	2.36601115903512	3.65571637048302	2.36601115903512	2.36601115903512	5.6397867869531	2.36601115903512	2.36601115903512	5.57011089921954	6.0682998696337	2.36601115903512	2.36601115903512	2.81688023096851	3.74852287887348	2.36601115903512	2.36601115903512	4.25242066053639	3.78944088860628	6.56894490407393	6.83395529430409	7.14680411820734	7.21365603800013	6.81145329676696	5.62572806599213	6.12845645914793	2.36601115903512	5.49624171268519	4.73472161850179	6.6477697084682	3.19518346304537	3.6728523150999	5.93749678614824	2.9403099038001	2.36601115903512	2.36601115903512	4.18073053934451	2.36601115903512	4.08685107653675	6.07685945876825	2.36601115903512	2.36601115903512	2.36601115903512	7.25676980778983	5.70291389615019	2.36601115903512	3.7410190344654	2.96092102172165	3.9484195588366
54851	4.30933873028416	2.36601115903512	2.36601115903512	4.64481346575408	2.36601115903512	2.36601115903512	3.73152465115211	6.69162774263263	2.36601115903512	2.36601115903512	4.64260756622817	2.36601115903512	6.57160387758657	4.20114448482642	5.17893461475876	2.36601115903512	5.27213820903207	4.7761957427186	2.36601115903512	3.64206832575112	4.29858605971014	2.36601115903512	2.36601115903512	3.6791617144209	4.07558140708094	3.18312124620275	2.36601115903512	3.34381756864408	2.36601115903512	2.36601115903512	5.49803807682927	2.9426115124611	3.78562675442116	4.15041787078076	2.36601115903512	2.36601115903512	5.75036078729084	5.21242532459276	3.87039055638197	3.26430963271613	2.36601115903512	2.36601115903512	2.36601115903512	6.31872519287665	4.92729702259947	4.93601612108206	7.33318770359168	2.96092102172165	2.94969717450863
54948	3.64278080898174	2.36601115903512	2.36601115903512	3.91512562222889	3.19347505078951	3.26692070694556	5.95538652996177	5.63797995288734	8.34934420045316	4.26850133796291	3.33784620651031	3.12724492166932	6.00430864398661	2.36601115903512	4.57273018588488	5.07310329557812	5.18628467752722	4.53794857297354	6.08805349919363	6.03611926346629	5.47149975682546	2.36601115903512	2.36601115903512	5.71735430338809	5.0776025901829	6.00154475179686	6.73738334996886	3.56301142174217	2.36601115903512	2.36601115903512	7.29737743381789	2.9426115124611	4.61971912004426	2.36601115903512	7.45787094572205	2.36601115903512	2.36601115903512	5.72892397403762	6.20581345771881	4.77725627950206	2.36601115903512	4.59337877756918	2.36601115903512	4.75131081138139	4.74507801008076	5.48395744896965	4.60437542585639	6.14836262461986	2.36601115903512
5499	6.8011661432606	2.36601115903512	7.40776586851396	5.63933095813379	7.95841887105711	7.89260042582271	7.0349553038311	7.37386544994418	7.0970033201965	6.61959388302889	7.03922894274191	5.78947540867479	6.00430864398661	5.2926826415046	7.77152322813796	6.34299583060981	7.35459966054606	5.50706862856301	6.79945432816815	5.86525439080224	6.13980876948293	2.36601115903512	2.36601115903512	5.98480805041304	5.96305080286235	5.86238249130812	5.57704940155306	6.02520769188986	5.94284538080052	2.36601115903512	2.36601115903512	6.097549734831	5.88575922678922	6.65733731813715	5.38280471186427	6.92240354061603	3.72985224164759	6.95092849452179	6.74091361682508	7.77423349707707	6.05937620217444	8.00399624156756	3.52962713045543	6.17082101388112	5.9334557112121	7.22312876633632	6.9089938262089	5.85241203438435	6.68429828938874
55004	9.05884292260552	4.41823966184369	3.55351749262944	6.83785676967178	6.91828557693397	6.86942798227465	5.90735145771787	7.60645723690335	7.67223895443018	6.44357553239635	6.70419842370237	8.37139975733196	6.97772594269451	6.19454956421234	7.62783678680796	7.13024738648859	7.84950278962677	6.08158916593713	6.58814738196074	6.65014825799119	6.65839316292712	11.8679241649228	11.6655210898189	6.81145329676696	5.96305080286235	6.45341772555957	5.57704940155306	5.69490125275026	5.66616192115252	10.8610301102541	3.71839203699445	6.34236796650707	6.90179256395264	5.50732242610395	9.51261617288318	8.0298452394423	5.03289563995836	7.05354342618097	7.05530202490064	5.87271428071709	4.36026563090651	7.70906243045773	2.36601115903512	6.34656979678918	5.70291389615019	6.24542142631107	7.03484680618744	7.46086303347238	7.09024358542071
5547	7.31471137147672	2.36601115903512	4.97726596004773	2.36601115903512	3.19347505078951	3.81728064108381	2.36601115903512	5.35291509860621	2.36601115903512	2.36601115903512	3.33784620651031	2.36601115903512	6.28997610139212	5.2926826415046	5.00372838065304	2.81878519445437	6.81142676579818	4.98061857500051	3.99957257057463	5.67140000660318	3.63425362413917	2.36601115903512	4.1843029970846	4.73269437845806	5.0776025901829	2.36601115903512	3.07565247861793	2.36601115903512	2.97065099578088	4.39285918676589	2.36601115903512	2.36601115903512	3.24381124145827	2.36601115903512	2.36601115903512	6.32743487295278	2.36601115903512	3.83546633233712	5.64783902097573	6.41473522562155	3.36218335046731	10.4071151371902	2.36601115903512	5.24115941900425	4.41964428187705	7.30282283456566	2.36601115903512	2.96092102172165	2.36601115903512
55611	9.85450433508499	2.36601115903512	2.36601115903512	5.31877544462659	9.15016699026927	9.21746103517578	5.69741702441758	8.33141253832775	5.27391829261939	4.93390773316015	3.91329686141065	7.70982936152009	8.82063899519968	4.69814545235557	5.88289908703193	6.40901576600104	3.26606649344847	5.63367377913244	5.53442278679702	5.32083469298699	6.16922287710063	2.36601115903512	4.1843029970846	6.05292475681023	6.37836161110468	6.24510103580196	6.44367604354114	6.69270781297932	2.36601115903512	4.39285918676589	9.1438675331113	7.29579510446805	5.77636146334883	5.58513479810668	3.49184598384953	4.47475186829918	6.34720009273164	6.59033933686943	5.16723908355562	3.26430963271613	7.88207439654271	8.47728397682068	10.3476181329561	8.80894209105898	7.57808164102162	5.5723716885165	5.53087245585268	7.30156220677714	3.68564076666728
55863	6.22579241280521	5.88851108982724	2.36601115903512	7.82090542626191	8.0262792222959	7.97181229075495	2.36601115903512	5.76184164187716	6.51395922751759	2.99615181658932	2.93225825095524	8.32380214872202	2.99392611977693	4.20114448482642	5.40733915217917	2.81878519445437	6.38013496401334	4.1431365081237	4.34563120890224	5.32083469298699	4.67177823376148	2.36601115903512	2.36601115903512	4.96257471179545	4.62434606848082	4.84400939594499	3.07565247861793	2.76999453937571	3.9900635542418	2.36601115903512	2.36601115903512	5.98666906348701	2.87066770751651	2.9403099038001	8.21774367954022	5.16585767957996	4.30435377716509	4.04924327945035	5.06890761329076	2.36601115903512	2.36601115903512	2.36601115903512	6.74749614995578	3.04723862145327	3.40198718922552	4.64124350053032	2.36601115903512	6.09383113292441	2.94969717450863
56674	4.01421778515627	2.36601115903512	2.36601115903512	2.36601115903512	2.36601115903512	2.36601115903512	5.15522932808902	4.21316253330183	2.36601115903512	5.06137228043771	4.13296005395071	2.36601115903512	2.99392611977693	2.36601115903512	4.90744093190991	5.22744655202499	5.87616933489354	2.71051467847408	2.36601115903512	4.01339161530085	3.79384012729284	2.36601115903512	2.36601115903512	3.98836534937844	4.07558140708094	4.74182978881055	2.36601115903512	4.44720145447957	2.36601115903512	2.36601115903512	2.36601115903512	2.9426115124611	3.24381124145827	2.36601115903512	2.36601115903512	2.36601115903512	2.36601115903512	3.2802591634384	2.36601115903512	2.88397536474027	2.36601115903512	2.36601115903512	2.36601115903512	3.50810230582487	3.13182898940369	3.76984506782684	2.36601115903512	2.36601115903512	3.9484195588366
5682	7.58655161400251	8.34100090622244	8.98214286426878	7.33596285224139	9.05590198228772	8.87686634185351	7.42441183019302	7.67108351807417	7.63794954213857	7.35115130058234	6.77118725396681	5.47776602546525	6.43765115795218	7.93864778259651	7.16928556320431	8.35863917482484	7.04886085546416	7.67231334625051	7.86293299204208	6.32699187397556	6.69929474949351	9.73950000819594	9.52074322257206	6.73057192044631	6.85432531841995	6.91908032763523	7.91286298022845	5.9100209894198	6.42068365682929	8.90910586513485	9.40470905709277	6.62748491626121	6.79365033274215	6.88975561154099	10.4267747665638	5.98245096370574	5.03289563995836	7.55122198058105	7.00300335989538	5.63484439000163	8.42454926413912	6.42362150719508	10.3617066280044	7.93494819339097	8.06989682917354	7.54055669293923	9.4414393332378	7.43915468591925	6.82178437014903
56935	4.01421778515627	2.36601115903512	3.55351749262944	2.36601115903512	2.36601115903512	2.36601115903512	4.27643312998336	4.89278103103821	4.28743983571245	2.99615181658932	3.65407472271743	2.36601115903512	4.26389050388382	4.47094175187999	4.29679885809555	2.81878519445437	2.36601115903512	2.71051467847408	3.99957257057463	3.64206832575112	3.63425362413917	2.36601115903512	2.36601115903512	3.6791617144209	3.37261122156008	4.24043679212855	2.36601115903512	2.76999453937571	2.36601115903512	2.36601115903512	2.36601115903512	2.9426115124611	2.36601115903512	2.9403099038001	2.36601115903512	5.52814891817076	3.72985224164759	4.2353928188612	4.4414738224957	5.34985872346017	6.44626025878223	3.30764103805676	5.64120810977669	2.36601115903512	5.84560872120022	4.64124350053032	2.36601115903512	2.96092102172165	4.82230756812054
5702	10.5309916932813	3.40103939476968	7.40776586851396	4.13492305938154	7.29359470717693	7.41424665601903	8.53494615419543	8.19521762331195	8.31720014699077	8.10965334979828	7.81818984069677	8.93308241525274	7.55371757169899	7.71017379009009	8.30313680070055	6.50270492126931	9.31506119436029	7.59141659156221	7.58199317702828	7.99069440693954	7.67336023971701	11.6536492008713	11.4937117620237	7.92151787634219	8.48227833037198	8.39675076896962	7.95155703027153	8.12083497672757	7.39972243920889	10.8236606299934	9.02693242354451	2.9426115124611	8.62116062033957	8.33428965468953	11.4272671152602	9.71778237453585	7.48192136432435	7.9607202430294	8.67949037048533	8.9834414944344	8.42454926413912	3.87260996657465	4.94149973824405	8.64483114115109	9.76458298566942	8.15572115787296	9.41852824064919	7.39473276858994	7.36229824080978
57175	5.50781525814181	2.36601115903512	2.36601115903512	2.36601115903512	6.02347359597839	6.26091476007939	6.17415024773933	5.63797995288734	7.21799995672081	2.36601115903512	2.36601115903512	3.62294871336234	2.99392611977693	3.66903411471713	5.66462607483434	3.67325180362995	6.49171297124066	6.16781855733252	3.24658855435164	5.50673938587119	4.96800387218016	2.36601115903512	4.1843029970846	5.16081032907813	4.46355602791822	4.24043679212855	2.36601115903512	2.76999453937571	2.36601115903512	4.39285918676589	2.36601115903512	2.36601115903512	2.36601115903512	2.9403099038001	2.36601115903512	3.58340232375169	2.36601115903512	5.21242532459276	4.4414738224957	2.36601115903512	2.36601115903512	2.36601115903512	2.36601115903512	4.47679832914924	3.13182898940369	5.73443729890995	2.36601115903512	5.71464129845946	4.68487378976646
57804	3.14125492849845	2.36601115903512	4.63885904866703	6.86883274131791	2.36601115903512	3.26692070694556	7.05713843028401	5.18603589572205	5.36058178856612	6.57756140021982	6.35702708516144	4.73607411014732	4.9286736759378	6.77047065837377	6.07244687064242	5.77001573291474	2.36601115903512	6.84546178705565	5.46530771548478	3.64206832575112	5.32237672997391	2.36601115903512	2.36601115903512	4.64713762853592	6.15958716124446	6.79700395620137	2.36601115903512	6.41141022156929	2.97065099578088	2.36601115903512	8.03011305910543	5.25105853136839	5.77636146334883	3.34998582056149	6.17388708657601	2.36601115903512	3.32520040095349	5.95784985340512	6.86330774993178	6.74929573516897	3.94586765476215	3.30764103805676	4.16524939189172	7.82047481599415	6.13218276631639	6.81556049342767	5.02417942146234	4.19459850178999	6.97704479644052
5790	10.0468596491757	7.01738071149453	9.78318103071721	8.24354041935204	7.39974636381617	7.48795778594574	8.3939109258927	8.10453032600585	8.59254796120762	9.73508293158082	10.0063675870799	7.80534534296173	8.79347454989704	7.893463086806	8.72645541458375	8.80729503723119	7.33478458688066	7.89089698196261	9.96305545932016	8.59351410174573	8.23573762884389	11.4179921720145	11.2141563945254	8.28940762064507	8.65513645976426	9.05910698131347	9.10039537281321	9.15456573270433	9.17861470943662	10.3845528773748	7.26018058149776	9.44425081671515	7.5262537627652	9.41083748204839	6.98926688677246	8.82223310722874	9.09131722724785	9.00453965319741	8.94505311375222	4.21063755483055	8.42454926413912	8.9062506761668	11.552485411088	8.62222799914593	8.43600381268836	8.53151402432744	8.00620576891097	9.62907455704093	6.61030780642152
5805	5.50781525814181	2.36601115903512	2.36601115903512	4.4940258831216	6.59981884603834	6.42002352428684	5.95538652996177	5.57181871527786	5.27391829261939	4.79408038490252	2.36601115903512	5.0796004954074	2.36601115903512	5.95168305137555	5.00372838065304	2.36601115903512	5.09499698998957	3.7546326038319	6.62029589617115	3.14075063002647	3.93751874616103	2.36601115903512	2.36601115903512	4.12121382945534	3.17902512414608	2.36601115903512	4.19040832619906	2.36601115903512	4.5814392916921	2.36601115903512	2.36601115903512	2.36601115903512	2.87066770751651	3.34998582056149	7.35420616065995	3.0994776948344	2.36601115903512	4.68234206191921	4.4414738224957	5.97839474680299	4.9445883248773	3.30764103805676	2.36601115903512	5.24115941900425	4.74507801008076	6.98619958337948	5.53087245585268	5.78517060080547	2.36601115903512
5871	3.14125492849845	2.36601115903512	2.36601115903512	7.06882769670813	2.36601115903512	2.36601115903512	2.36601115903512	5.18603589572205	2.36601115903512	2.36601115903512	2.36601115903512	2.36601115903512	2.36601115903512	3.43680589627738	2.36601115903512	2.36601115903512	2.36601115903512	4.70106825849392	2.36601115903512	2.80477297748616	3.01076437200642	2.36601115903512	2.36601115903512	3.03860336336616	3.17902512414608	6.08738064338839	2.36601115903512	4.83177325397304	2.36601115903512	2.36601115903512	2.36601115903512	2.36601115903512	2.36601115903512	2.36601115903512	2.36601115903512	2.36601115903512	2.36601115903512	4.805084354885	4.84952131002435	2.36601115903512	2.36601115903512	2.36601115903512	3.52962713045543	2.36601115903512	2.36601115903512	2.36601115903512	4.89735014683266	2.96092102172165	2.36601115903512
5920	3.14125492849845	4.41823966184369	2.36601115903512	2.36601115903512	2.36601115903512	2.36601115903512	3.20463228906291	5.70123964790765	2.36601115903512	6.2430581412948	2.36601115903512	2.36601115903512	3.42996962776783	3.15988773642894	5.72236751448054	2.36601115903512	7.77793232242476	4.84760389139225	3.24658855435164	2.36601115903512	3.93751874616103	2.36601115903512	4.1843029970846	3.84203143134343	5.02093826883643	4.74182978881055	2.36601115903512	6.43937329514875	2.36601115903512	4.39285918676589	2.36601115903512	6.24936450484795	3.99545068110161	6.33581612377764	7.88726797396094	2.36601115903512	4.80066498857129	2.89437567866871	7.17831089627262	3.26430963271613	2.36601115903512	2.36601115903512	10.7840748346165	6.37388714859062	3.13182898940369	2.36601115903512	2.36601115903512	2.36601115903512	6.68429828938874
5936	8.18607211089966	2.36601115903512	2.36601115903512	3.33920898406229	2.36601115903512	2.36601115903512	3.20463228906291	3.81593017598549	3.88134680248849	3.76826817654951	3.33784620651031	7.70982936152009	4.26389050388382	2.36601115903512	4.13613331716399	2.81878519445437	3.81611391580241	2.71051467847408	3.5433983278712	3.41307596747914	5.03344514846414	2.36601115903512	2.36601115903512	4.5561854209732	3.17902512414608	3.46551494384421	3.90514139165934	2.76999453937571	2.36601115903512	2.36601115903512	2.36601115903512	2.36601115903512	2.36601115903512	4.15041787078076	4.11642719776267	4.23411202690177	3.89629867592387	5.52971571567918	2.9112446656782	2.36601115903512	2.36601115903512	3.30764103805676	5.64120810977669	2.74646548037978	2.36601115903512	4.93601612108206	2.9807031859489	4.55904087183809	2.36601115903512
60496	4.76350618738246	2.36601115903512	2.36601115903512	6.12318752017063	5.21330758083517	5.76376908456749	5.31103650934812	5.63797995288734	2.36601115903512	4.46574240460798	2.36601115903512	2.36601115903512	2.36601115903512	2.81688023096851	4.90744093190991	2.36601115903512	5.42988840043637	4.44890700264066	4.18295322619438	2.36601115903512	4.06817542704017	2.36601115903512	2.36601115903512	3.28508538433104	5.33168491467765	2.36601115903512	2.36601115903512	3.34381756864408	2.36601115903512	2.36601115903512	2.36601115903512	2.36601115903512	3.24381124145827	2.36601115903512	2.36601115903512	5.90232132150715	3.54166731815811	2.89437567866871	2.36601115903512	4.77725627950206	2.36601115903512	3.87260996657465	2.36601115903512	4.00397471817483	3.13182898940369	2.36601115903512	6.20201375414078	2.36601115903512	4.17062937125215
6150	7.28108492266145	2.36601115903512	2.36601115903512	7.19641041064944	2.36601115903512	2.36601115903512	6.68216866501793	6.30037659424731	7.17081192045737	4.03995806707847	7.66808704947477	5.96521368855891	6.77045180640169	4.98333023872043	5.09398957667864	6.27380923138208	6.08035843679661	4.53794857297354	7.7656774762957	5.25313272611617	5.47149975682546	2.36601115903512	4.1843029970846	5.58557944496057	5.54764881107222	6.00154475179686	4.63276318278893	6.26283677252464	5.32351502761092	4.39285918676589	6.66173260247942	7.22428357178893	4.95707456521476	7.40084227266036	7.92393699066686	6.92240354061603	6.83117021892403	6.32908543801809	6.00772050027646	2.88397536474027	2.36601115903512	3.30764103805676	2.36601115903512	5.40901288015629	2.36601115903512	6.07430292976914	4.75828700800158	7.12246281887896	4.17062937125215
6157	11.5603639839464	9.90246090228319	11.8404036409166	11.8894004396965	10.8249389505437	10.9192522136949	12.1199700794415	11.9651883760704	12.3838419689638	12.6629364844989	11.6918313944951	12.4026774265013	12.1932413216567	11.6212612740319	11.680379321086	11.5663958323622	11.7458089383254	11.1739640900516	11.9288614083833	11.9775123903269	11.964455042979	12.5935073013836	12.4760233287759	12.1561449679479	10.9413889683737	11.2701201557071	11.9352299186038	10.9495337687019	11.6991241884761	11.9543207960186	12.0241436035967	11.8770593896562	10.4642969170315	11.3068251196504	11.6211705119778	12.0029169558183	10.8845727069855	12.1701261373375	11.7817443108255	10.4932158309714	11.7268634484047	11.2914388237653	10.7629983214059	11.0971983971852	11.4463153958743	12.0885949020536	11.7547844176081	12.2473671107812	11.5981988666523
6181	12.0098513987775	12.2392926891133	11.8429924443413	12.4126119976725	11.6490397330289	11.72496024992	12.2338994086702	12.3013322031065	12.2116643529003	12.5848580986577	11.7302179411487	12.6646871161775	12.3660662370784	11.9939531060279	12.073284387197	11.871644299906	12.1138271609671	11.6167950594804	12.2433292050207	12.4795473445731	12.3371208292384	13.3773881774433	13.3710415280787	12.4821931918872	11.9337526453518	12.6752112040601	13.0294793929204	12.1777517640203	13.126394286057	13.0264717679066	13.5958357151965	12.7076657542392	11.4528004469408	12.887431451858	12.4915154602039	12.0314505766411	11.1731386257279	12.167268268933	12.3008182384092	10.7738552035653	11.8542110313586	11.5277799125518	11.0637460676593	11.9510730134608	12.0319447845854	12.4350808071184	12.2338659717736	11.9908693732135	11.6545060639285
6188	13.6690790602412	13.3155502257647	12.8890858741853	12.7144193515442	12.6225272337139	12.6231778317352	12.2149085424904	12.4323653758067	12.3851346184567	12.3669702677597	12.3474087571814	13.1993133585481	12.0350504028906	12.2212370482768	12.3443301575064	11.7826126013109	12.0323610323375	11.7179178331406	12.107461884022	11.9603671839031	11.9960892486024	13.697117760689	13.5144351725962	12.2172557990322	11.3121072956076	11.5172700892654	12.2944243217182	10.9902738367183	11.7222277479489	12.7918413257035	11.8457493472873	11.7016636900762	10.4308422848322	11.7432193393619	13.1072726021574	12.5367495922032	10.6956686537618	12.4832824985033	12.1882251720086	11.2871534814062	11.8562078266983	12.0719051140604	12.8004339893571	11.7350255953	11.7107714327493	12.9978098224253	12.0098160569462	12.6238428039326	11.5017364672648
6199	4.30933873028416	2.36601115903512	3.55351749262944	2.93316098198112	6.47585857007802	6.1742563866607	2.84541770027163	6.5267934091445	3.88134680248849	4.46574240460798	5.22372733698463	2.36601115903512	4.03563666855378	3.43680589627738	2.85329655328403	2.81878519445437	7.33478458688066	4.35400628099951	6.58814738196074	4.01339161530085	6.33412654491524	2.36601115903512	4.1843029970846	5.63085501029017	6.10611189824509	4.24043679212855	6.69239924723525	6.1988408406132	3.72316747735074	4.39285918676589	2.36601115903512	6.47151475993504	6.44614444081383	5.03922586724701	2.36601115903512	2.36601115903512	5.16924665276865	5.2985256822166	2.9112446656782	7.4087893333392	9.03084605373158	3.87260996657465	2.36601115903512	5.65153176273614	3.62944658415155	6.53666227575156	5.61389272240595	7.25261886316085	2.36601115903512
6207	12.4779797204013	12.9801564657264	12.3114839425254	12.3453750560144	11.6436484295789	11.7096357838077	11.941419380834	12.308333089652	12.8230607833856	12.8068880891735	12.1125092996448	12.8924777695832	12.0694284269217	10.9633455223147	11.3526324415958	10.8975411531001	11.2922184863291	10.2596697720795	11.2792478556925	11.6234043637184	11.435174730805	12.8522025903383	12.6701536488534	11.6927824579057	10.2433111043455	11.0894905676529	11.7705105285008	8.8814545252346	11.4114073912287	12.0491131098261	12.0213672873039	10.6605296820651	7.38433005329914	10.5335636750494	13.3648418405424	12.5614185464982	10.6410133383784	12.1449257208507	12.200614042038	9.37074060012758	10.9320127199131	10.8909761919014	10.7735750663478	10.7372057734009	10.947332204478	12.6175743940519	12.288590712489	11.6693980243467	10.6998120757763
6230	10.7919948139398	10.1560160899023	10.0573467597027	10.7591406514601	11.0777266012029	11.1267449608495	10.8439368963468	10.9662426963724	11.3987353079555	11.5606709186119	10.0474844629594	11.1906695673852	10.6731940881171	10.2872339387196	10.8474101835323	9.77099879231573	10.4025889019421	9.89274895402234	10.6049799547856	10.2330310428137	10.2655802043667	11.1165964652671	10.9358481359958	10.4573141044173	9.59341206181821	10.1147834207095	10.6646985844949	8.80291242106885	10.1278856258156	10.3144417007859	9.74478120420571	9.84474387161572	7.65545781589041	9.05518857043663	11.0622737173802	10.9334399627007	9.00282869123088	10.6551850523157	10.6928980521741	8.82246539341229	9.20390224474115	8.98943724570085	8.86255510670031	9.38669100472959	9.61651858573376	11.1236035051917	10.6404837238335	10.5402043962602	9.96952830539943
63875	3.14125492849845	4.41823966184369	2.36601115903512	3.91512562222889	6.65802092634475	6.62995441262847	6.46707052972845	7.58983797405013	6.22152614334893	7.22068060630158	5.12474125191244	2.36601115903512	4.26389050388382	6.40236175826286	6.52594694412859	5.95817906420208	7.83546992301407	5.15963803666446	6.26115360697497	5.953214887206	5.37381621455032	8.52866157056773	8.3117877383058	5.67475283672656	4.83622721339704	5.47348676868729	2.36601115903512	4.20808471093643	8.0378002464586	7.61019899263043	2.36601115903512	2.36601115903512	3.99545068110161	2.36601115903512	8.41095785392043	8.811304303768	5.23287561115928	5.59921997861688	7.05530202490064	2.36601115903512	2.36601115903512	2.36601115903512	8.52971871690289	4.57422272077003	6.46258278300083	6.39837860546029	3.41037882246982	6.34795222311162	3.36409600737963
63901	4.5542209128568	2.36601115903512	2.36601115903512	2.36601115903512	3.71601398160043	3.81728064108381	4.42029022496957	3.81593017598549	2.91658022882655	2.36601115903512	2.36601115903512	2.36601115903512	2.36601115903512	5.2926826415046	3.21689813628956	2.36601115903512	3.56714710151229	4.44890700264066	4.34563120890224	4.30844093234418	3.79384012729284	9.39394755923294	9.17557858348504	4.24285400177728	4.76899931752319	2.36601115903512	3.07565247861793	4.20808471093643	2.36601115903512	8.1824173037795	3.71839203699445	2.36601115903512	3.54000629606406	2.36601115903512	9.66118940992675	3.0994776948344	5.51469718522118	2.36601115903512	2.36601115903512	4.77725627950206	7.56800644467991	5.84209028244855	2.36601115903512	2.36601115903512	2.36601115903512	2.36601115903512	2.36601115903512	5.19880774402964	2.36601115903512
65003	5.50781525814181	2.36601115903512	9.17529815718401	7.04189912614716	2.36601115903512	3.26692070694556	7.3182013734771	7.50374260075894	7.52990226341271	8.68561260446672	6.21987434426938	8.33984313558386	8.85608048266611	7.79861288780728	8.02199206639045	8.35026173733236	7.98279917778093	7.07107107422757	7.77997900536615	6.77608833750608	7.46382575405853	9.81434568054816	9.61960375286821	7.50151421230879	7.19889603956791	7.17575989996223	3.07565247861793	5.9100209894198	7.72659070872916	8.8106748104591	9.17418000916233	8.29538471143383	5.6579825168863	6.62085318078157	8.41095785392043	8.1561472416662	6.48424028024027	7.17232943407821	7.86070277470927	5.18303367782534	4.36026563090651	2.36601115903512	9.4154164456006	7.40977923686607	7.8728918210941	7.83673261260758	9.38346460047223	8.21530946159102	7.94722076570712
66005	4.76350618738246	2.36601115903512	2.36601115903512	8.10730846725311	2.36601115903512	2.36601115903512	4.67101873709769	4.65786106930028	6.35417103191787	9.08866479861468	4.64260756622817	10.4536140089091	5.64775096423743	5.76360172576164	4.29679885809555	4.47638270003899	2.88511901090225	5.78685764472749	5.99303567142026	5.5637401100691	5.60664257844497	6.7991515771679	6.77289278894908	5.53883684974087	6.83801680766157	6.38726555558637	6.14295203980185	6.49372416930088	5.32351502761092	7.04414414861297	8.09492772490695	4.667788070358	5.05401516754492	6.62085318078157	2.36601115903512	5.02159983391793	6.96834246904155	5.90393310876847	4.59068497400698	5.18303367782534	8.2892086941824	2.36601115903512	2.36601115903512	6.04050767133025	7.38904521977664	6.49202440591386	4.43206125773287	8.7961820384573	4.94778032646542
6737	3.14125492849845	2.36601115903512	2.36601115903512	2.36601115903512	2.36601115903512	2.36601115903512	2.36601115903512	2.36601115903512	2.36601115903512	2.36601115903512	7.21794398222124	2.36601115903512	2.36601115903512	2.36601115903512	2.36601115903512	2.36601115903512	2.36601115903512	2.36601115903512	2.36601115903512	2.36601115903512	3.45479295913266	2.36601115903512	2.36601115903512	3.28508538433104	2.95537705462822	4.24043679212855	2.36601115903512	2.36601115903512	2.36601115903512	2.36601115903512	2.36601115903512	2.36601115903512	2.36601115903512	2.36601115903512	2.36601115903512	2.36601115903512	2.36601115903512	2.36601115903512	2.36601115903512	2.36601115903512	2.36601115903512	2.36601115903512	2.36601115903512	2.74646548037978	2.79914881086532	2.36601115903512	2.36601115903512	3.38090659955683	2.36601115903512
6749	3.14125492849845	2.36601115903512	7.95908786679605	6.60012655037699	2.36601115903512	3.26692070694556	7.4911094226479	7.68679766822122	5.18171427782526	8.35332317068896	7.66808704947477	3.12724492166932	7.21460057025327	7.893463086806	6.65015638666353	6.20113681611026	2.36601115903512	7.02560787754665	7.31365282467758	7.33006063824342	7.88316114319317	2.36601115903512	4.96372536130758	7.67364850884156	7.30948866041516	6.89547747034365	4.63276318278893	6.82578064483632	8.60337736634156	2.36601115903512	3.19518346304537	3.93420061378767	6.82145529102005	6.94982004689048	2.36601115903512	6.13048010116281	7.05890589950871	6.52039534177403	6.53533418708131	8.93175313515035	5.94394823425939	5.07180807213942	10.2142189263633	7.38313935163921	7.18940441643771	5.06351680940566	6.65828405686447	7.62368599628771	8.39565990494209
7351	4.5542209128568	11.1424346964849	2.36601115903512	2.93316098198112	2.36601115903512	2.36601115903512	5.85766179129143	5.35291509860621	6.62316282320281	2.36601115903512	6.80355022398695	2.36601115903512	6.52832032359975	2.36601115903512	4.69313721995237	4.20624716248648	6.38013496401334	4.84760389139225	8.03974180989946	7.65260170345102	6.04778739920083	6.58784694858523	6.77289278894908	6.94292458830527	6.48694547602419	6.35301608209641	2.36601115903512	5.49624171268519	6.32733579040306	6.39949384618584	7.0582879551649	5.98666906348701	6.67674026323755	4.51093033291301	8.15742890091467	3.0994776948344	6.89156201644619	3.58440780315813	5.50472091235734	7.99176441185322	2.36601115903512	2.36601115903512	2.36601115903512	6.59892911671386	4.15309570356523	4.2703592408483	2.36601115903512	2.36601115903512	3.36409600737963
738	7.47200441412907	2.36601115903512	2.36601115903512	3.65571637048302	2.36601115903512	2.36601115903512	2.84541770027163	4.52430110229668	2.36601115903512	2.36601115903512	6.63394698538321	3.12724492166932	6.3900861313439	3.43680589627738	6.5580161562722	6.75200460029193	6.69190310903265	6.42289025506404	7.40875424653538	5.10738074276825	6.57293769862834	2.36601115903512	2.36601115903512	5.79895943574738	7.27355824657294	7.17575989996223	8.48750173147381	8.49183312453671	7.46691910952689	2.36601115903512	8.09492772490695	9.00636457706653	7.26790153789817	9.01357852148336	2.36601115903512	9.09879668553753	7.52067899825572	4.2353928188612	5.16723908355562	4.37447384307773	6.81812630798601	2.36601115903512	8.31482035758717	7.03514509811766	4.29251710973999	2.36601115903512	7.17813893654543	8.33768723261626	2.36601115903512
7423	7.10008404557247	2.36601115903512	8.236164442359	4.78132171836434	6.81973971222458	6.56331485969612	2.84541770027163	3.26593198590328	2.36601115903512	4.26850133796291	4.32355481670147	7.06743941428453	2.99392611977693	2.81688023096851	5.00372838065304	3.44052226637961	6.17254798104254	3.22131670240633	6.5552661221894	2.36601115903512	3.63425362413917	10.321559496847	10.1023268430842	3.03860336336616	4.18278552486363	2.36601115903512	2.36601115903512	3.56301142174217	5.58782414567503	9.423795272293	6.96889397039144	2.36601115903512	4.48712089636633	2.36601115903512	2.36601115903512	4.47475186829918	4.41821486152654	5.2985256822166	2.36601115903512	5.87271428071709	3.94586765476215	2.36601115903512	2.36601115903512	5.29930769616839	3.13182898940369	3.43458486298006	7.51697778726971	2.36601115903512	2.36601115903512
746	9.2183615501429	10.857104968568	9.07315723608616	10.245815597598	9.93581666328678	9.93631419136084	9.86693836805564	9.96029033118987	10.2379840507137	10.5054512248312	9.12981282534566	11.0636179572795	9.73835094149239	9.55857923279235	10.173376537178	9.52897037465216	9.78186243460087	8.5929362492795	9.71024939955402	9.07734960956865	9.25455806265513	10.2333906152044	10.1691334752452	9.29163884406072	7.79672703987704	7.923461924669	9.263057082216	7.21357884816462	8.3658418667019	9.66825626466624	6.19416725608974	6.0431743763511	7.5092582609678	6.94982004689048	11.8856715706001	11.2388900228335	8.4543098016111	9.98434977216732	9.52960568021796	8.53266730066182	9.52832373566249	7.25068743017721	10.7253568760753	9.49329150769658	10.180476689291	10.6992834202348	10.6771406247192	10.5118880599587	9.10368116461476
751071	4.30933873028416	2.36601115903512	2.36601115903512	5.31877544462659	6.65802092634475	6.62995441262847	5.69741702441758	5.92972389225177	4.73951178189162	6.77645319361619	5.12474125191244	6.86062670643628	4.9286736759378	5.42558587073947	4.80426461457202	3.67325180362995	6.38013496401334	5.31887564513704	5.05915863719945	5.10738074276825	5.09604634153469	7.54866102812642	7.33500538246623	5.09771060808223	6.28519754906247	7.6827192570248	6.69239924723525	6.23119362372133	7.42247086683622	6.85952710545215	5.73338072019149	7.51140980916812	6.61452921572235	6.14346161882239	3.49184598384953	4.47475186829918	5.03289563995836	6.52039534177403	5.5780539382202	2.36601115903512	3.94586765476215	4.59337877756918	2.36601115903512	5.85908954315503	5.36661264616577	3.43458486298006	5.90512303188071	6.88619849079244	4.68487378976646
7536	9.80803774314754	2.36601115903512	2.36601115903512	6.44432984110754	2.36601115903512	2.36601115903512	3.49199952345983	6.5267934091445	2.36601115903512	4.26850133796291	8.59526640529507	5.47776602546525	4.63423894105644	6.93559526059227	6.23995825975793	6.94238239373607	5.42988840043637	4.1431365081237	6.04132669414114	6.32699187397556	6.33412654491524	5.14977971317269	4.96372536130758	6.43117501549262	6.58792576291638	6.54728442746541	7.18986706201448	6.49372416930088	9.03100057703278	4.39285918676589	7.33363929982414	7.04219632461716	7.42114119644276	8.14171730238678	2.36601115903512	3.0994776948344	6.13043798115933	6.2448434530884	6.00772050027646	7.72952530347147	2.36601115903512	4.59337877756918	2.36601115903512	5.35520281001399	3.82588024772667	3.76984506782684	5.53087245585268	5.19880774402964	7.26919683145014
7748	6.42368173271405	2.36601115903512	5.2511825944152	7.06882769670813	2.36601115903512	2.36601115903512	4.88455652196228	4.21316253330183	2.36601115903512	2.99615181658932	2.36601115903512	2.36601115903512	2.99392611977693	2.36601115903512	3.21689813628956	2.36601115903512	2.36601115903512	3.7546326038319	2.36601115903512	2.36601115903512	4.40131658145095	2.36601115903512	2.36601115903512	3.84203143134343	5.0776025901829	3.90439186625033	2.36601115903512	3.75325291110885	4.73472161850179	2.36601115903512	2.36601115903512	4.51634854944164	2.36601115903512	2.9403099038001	2.36601115903512	2.36601115903512	2.36601115903512	2.89437567866871	6.15878139871882	2.36601115903512	2.36601115903512	2.36601115903512	2.36601115903512	3.04723862145327	2.36601115903512	2.36601115903512	5.34895987339866	4.38829704219467	2.94969717450863
79064	7.76742981718796	2.36601115903512	2.36601115903512	7.78887142657249	3.19347505078951	2.36601115903512	8.13702850619021	7.09642969848296	2.36601115903512	8.19553146010628	7.39828895654379	3.99119674238696	7.98039829405222	6.81960866098775	5.25915503285073	7.31378126069403	4.8930205628322	6.1954531982135	7.00823283662653	6.84669196059828	6.71931875711106	4.34539426147065	4.1843029970846	6.96076507608457	5.90160272091879	2.36601115903512	2.36601115903512	4.20808471093643	2.36601115903512	4.39285918676589	2.36601115903512	4.15538746525199	4.34109060792523	2.36601115903512	2.36601115903512	2.36601115903512	3.32520040095349	7.92055388450048	7.45629166853245	3.56500789931452	2.36601115903512	11.5300971748113	2.36601115903512	7.16592237729829	6.95763127773838	3.43458486298006	7.64092160152617	6.2516062019399	4.53295593611545
79780	8.34096925795037	2.36601115903512	4.19593154787297	2.36601115903512	2.36601115903512	2.36601115903512	2.36601115903512	2.36601115903512	2.91658022882655	2.36601115903512	2.36601115903512	2.36601115903512	5.56449747266664	2.36601115903512	2.36601115903512	2.36601115903512	3.56714710151229	3.22131670240633	2.36601115903512	4.94523173119443	3.63425362413917	5.14977971317269	4.96372536130758	4.45911117201902	3.37261122156008	4.74182978881055	2.36601115903512	2.36601115903512	2.36601115903512	5.20400907805139	2.36601115903512	2.36601115903512	2.36601115903512	3.34998582056149	2.36601115903512	2.36601115903512	5.51469718522118	3.83546633233712	2.36601115903512	2.36601115903512	2.36601115903512	2.36601115903512	2.36601115903512	3.50810230582487	2.36601115903512	2.36601115903512	2.36601115903512	2.36601115903512	2.94969717450863
8045	4.01421778515627	2.36601115903512	2.36601115903512	2.36601115903512	2.36601115903512	2.36601115903512	2.36601115903512	2.88503143468018	2.36601115903512	2.36601115903512	2.36601115903512	2.36601115903512	3.42996962776783	2.36601115903512	2.36601115903512	3.16289032514027	2.36601115903512	2.36601115903512	2.36601115903512	2.36601115903512	2.36601115903512	2.36601115903512	2.36601115903512	2.36601115903512	2.36601115903512	4.38303965278896	2.36601115903512	4.33259141634354	2.36601115903512	2.36601115903512	2.36601115903512	3.35344969182718	7.43920043515993	3.66868737550892	2.36601115903512	2.36601115903512	2.36601115903512	2.36601115903512	2.36601115903512	2.36601115903512	3.36218335046731	2.36601115903512	2.36601115903512	2.74646548037978	2.36601115903512	2.36601115903512	2.36601115903512	2.36601115903512	2.36601115903512
80829	6.294815812105	2.36601115903512	4.97726596004773	5.02079728952911	2.36601115903512	2.36601115903512	4.11662636866055	4.21316253330183	3.3141085708861	3.76826817654951	2.36601115903512	2.36601115903512	2.99392611977693	4.98333023872043	4.4413513549755	3.67325180362995	3.26606649344847	5.21469337848682	3.24658855435164	5.5637401100691	4.58713555571909	7.6610793937137	7.44693488465884	5.44054730214152	3.54326770292007	4.38303965278896	2.36601115903512	3.75325291110885	3.72316747735074	6.6477697084682	2.36601115903512	4.80483032550516	3.24381124145827	5.72919869484558	2.36601115903512	2.36601115903512	2.76078758059806	3.2802591634384	3.30599971835449	4.37447384307773	2.36601115903512	2.36601115903512	6.90970974151806	4.9818463064461	5.48763495931474	2.36601115903512	6.0904775412511	6.88619849079244	3.36409600737963
81570	3.14125492849845	3.40103939476968	2.36601115903512	2.36601115903512	2.36601115903512	2.36601115903512	2.36601115903512	2.36601115903512	7.24102752907186	2.36601115903512	2.36601115903512	2.36601115903512	2.99392611977693	5.22133869919599	6.94512307190467	7.81773836424131	2.36601115903512	2.98840546880066	3.5433983278712	2.36601115903512	4.40131658145095	2.36601115903512	4.1843029970846	3.49553731184804	5.96305080286235	2.36601115903512	2.36601115903512	5.69490125275026	2.36601115903512	4.39285918676589	2.36601115903512	2.36601115903512	2.36601115903512	2.36601115903512	2.36601115903512	5.72733178062605	5.10268138647058	2.36601115903512	2.36601115903512	3.81371351702232	2.36601115903512	2.36601115903512	2.36601115903512	2.36601115903512	2.36601115903512	3.43458486298006	6.0904775412511	3.38090659955683	2.36601115903512
81876	3.14125492849845	2.36601115903512	2.36601115903512	6.22246131662155	2.36601115903512	2.36601115903512	2.84541770027163	5.50247691493749	3.62542825579764	2.99615181658932	3.33784620651031	2.36601115903512	5.72646114184259	2.36601115903512	3.21689813628956	5.55357739830982	5.3531683630608	3.22131670240633	4.34563120890224	2.36601115903512	5.03344514846414	8.03943058523445	7.82389357904216	4.35503086487762	5.23535279355239	2.36601115903512	2.36601115903512	4.20808471093643	4.21520799722332	7.20779409090241	2.36601115903512	2.36601115903512	4.48712089636633	2.36601115903512	2.36601115903512	2.36601115903512	5.83480921724556	6.1553756809057	3.30599971835449	2.36601115903512	2.36601115903512	2.36601115903512	2.36601115903512	6.10713518337487	3.40198718922552	6.53666227575156	3.41037882246982	2.36601115903512	2.36601115903512
84153	11.6650992311685	9.22904408101334	10.2723535416949	2.36601115903512	7.62071969576509	7.33656568871842	10.2601995784868	9.83190897002855	9.63596902752703	10.4627922395232	11.1230305732761	11.0875660786637	9.47325786671274	8.6385492660549	9.07010590052776	7.26113029224469	9.91793196330883	8.05827719517033	9.53160643989468	8.64064023931119	8.42442434919083	8.98259032898139	9.75624754618054	8.42410562658287	6.80483607943673	9.05910698131347	8.88740492221719	6.57159405724564	8.38912650679744	9.99397302106007	2.36601115903512	6.47151475993504	4.74114947292716	8.2169758468223	3.49184598384953	9.44830655648536	7.53337023176904	9.15059930310083	11.0526327643089	7.77423349707707	10.6437722127174	10.8470424503124	2.36601115903512	9.13455437202444	8.72775668074315	10.0539543601234	10.8041020287884	8.88717691970474	8.15666332686921
84233	8.52459948102761	8.04856704154579	2.36601115903512	8.08109514240072	6.40964109633808	6.56331485969612	7.26201235322025	6.83954532878849	6.78859307986334	7.79810612580035	7.14404506319865	9.12117488703164	7.2416516824367	7.25428415695364	6.79174175436147	4.47638270003899	7.1430202592967	6.37535667453845	6.30136756282584	6.84669196059828	5.98300822516533	2.36601115903512	2.36601115903512	6.45654513684135	4.76899931752319	4.63185785923665	2.36601115903512	3.34381756864408	6.17490866710583	2.36601115903512	2.36601115903512	3.6728523150999	3.24381124145827	2.36601115903512	8.85257819355731	7.21553162574009	4.18073053934451	6.10847132895369	6.86330774993178	6.02846697348428	5.52912413007624	2.36601115903512	4.94149973824405	5.81989835397844	5.16361264491269	8.09731780987887	6.65828405686447	8.36096464664786	4.17062937125215
84259	6.59767245034708	2.36601115903512	2.36601115903512	8.31276073629586	5.04902075993943	4.99908354550734	6.49983293006785	7.90402429111178	6.17445520152321	4.03995806707847	3.33784620651031	3.12724492166932	8.20317207610041	8.10643865906161	7.08375325505979	5.6108064185232	7.37414626211904	6.7554976226372	7.29385643144925	6.42254122781287	6.16922287710063	2.36601115903512	2.36601115903512	6.55378650410373	6.13309728134732	6.48539003820768	7.91286298022845	5.59898821936405	4.40991365179334	2.36601115903512	3.19518346304537	8.41797055352112	3.78562675442116	6.24284232739655	2.36601115903512	8.92719568395376	6.60938493508664	7.97386430844343	6.25136054788809	7.24902545112187	2.36601115903512	8.10693127518734	10.889941125754	7.56004713002346	9.23520659501678	7.78216300157398	6.69687923298692	6.75177007498839	7.87005729818651
84897	6.59767245034708	2.36601115903512	2.36601115903512	3.65571637048302	4.65076678866181	4.99908354550734	5.45164502505718	3.81593017598549	6.35417103191787	4.46574240460798	6.12061422599943	8.84590964978092	5.93970077416719	5.76360172576164	3.74852287887348	4.34762836313774	3.81611391580241	5.21469337848682	3.5433983278712	4.01339161530085	4.29858605971014	2.36601115903512	2.36601115903512	4.35503086487762	5.28432274491156	5.11319420202995	4.63276318278893	4.07180924023989	2.36601115903512	2.36601115903512	3.19518346304537	5.15176469930882	5.52901477713751	6.19400753967223	5.57950545980922	2.36601115903512	5.29381640526133	5.84792288347247	3.61562004905399	7.1164028947141	2.36601115903512	2.36601115903512	3.52962713045543	5.51096217979152	5.54454040564921	5.28899921687242	2.36601115903512	6.09383113292441	2.36601115903512
8519	11.6086073071949	3.40103939476968	9.69422299035462	2.36601115903512	2.36601115903512	2.36601115903512	2.36601115903512	2.36601115903512	8.03046484192565	2.36601115903512	2.36601115903512	6.50993900461005	6.8778081002544	2.36601115903512	5.98078369780786	2.36601115903512	2.36601115903512	2.36601115903512	2.36601115903512	4.76252316215667	5.47149975682546	4.34539426147065	4.96372536130758	5.27928888778259	5.23535279355239	6.12845645914793	2.36601115903512	2.36601115903512	2.36601115903512	4.39285918676589	2.36601115903512	9.30098426849442	3.24381124145827	2.9403099038001	8.60410070716044	9.33077570935415	5.61362775845532	2.36601115903512	6.57169670674935	8.1471518727805	11.1785413259887	2.36601115903512	3.52962713045543	6.31872519287665	3.40198718922552	4.79614527419397	6.20201375414078	2.36601115903512	2.36601115903512
85459	4.30933873028416	2.36601115903512	3.55351749262944	2.36601115903512	7.59114981489989	7.33656568871842	4.98053506782152	4.37710331839827	3.62542825579764	3.43325870232979	4.49188311159691	5.88001878560444	3.76435606874299	5.54727193681485	3.9553065976318	4.04949048842732	5.92998920352596	4.91564366403033	5.60037759011306	5.953214887206	5.69018076701513	2.36601115903512	4.1843029970846	5.75873378549932	5.0776025901829	5.02892582079039	2.36601115903512	4.74480867503899	4.21520799722332	4.39285918676589	5.49803807682927	6.0431743763511	5.14485004913466	4.9241650066234	2.36601115903512	2.36601115903512	6.89156201644619	3.58440780315813	4.96338062686632	4.77725627950206	4.9445883248773	2.36601115903512	2.36601115903512	4.13748005770218	4.29251710973999	4.04169958880452	2.36601115903512	5.09156918790131	7.14367757842441
8567	4.01421778515627	2.36601115903512	2.36601115903512	2.36601115903512	3.19347505078951	3.26692070694556	5.57975830541105	2.36601115903512	2.36601115903512	2.36601115903512	2.36601115903512	2.36601115903512	2.36601115903512	2.36601115903512	2.36601115903512	2.81878519445437	2.36601115903512	2.36601115903512	2.87246686623151	2.36601115903512	2.36601115903512	2.36601115903512	2.36601115903512	2.36601115903512	4.37589996447365	2.83165823729513	2.36601115903512	3.34381756864408	2.36601115903512	2.36601115903512	2.36601115903512	2.36601115903512	2.36601115903512	2.36601115903512	2.36601115903512	2.36601115903512	7.05890589950871	4.91819777958423	2.36601115903512	2.36601115903512	2.36601115903512	3.30764103805676	2.36601115903512	2.36601115903512	6.16884250475683	2.36601115903512	2.36601115903512	2.36601115903512	5.82195879055587
8665	6.65129940205484	10.9348964337697	9.09069084100271	7.54218776513313	7.88720832627742	7.75007521199781	8.18817984998012	7.1197711746566	8.34934420045316	6.57756140021982	7.21794398222124	4.52780128601953	8.70877053096965	9.04202883950969	8.74049712033702	8.25474879116388	8.61243632399498	6.44608236302747	7.51517263460698	7.58537077141837	8.05056981669988	5.6631633843837	6.58993081671958	8.02689180605649	7.60765027193598	7.23337925635725	8.0439816398777	6.887980342128	7.00683787685397	6.85952710545215	5.73338072019149	2.9426115124611	6.17154633943978	6.85875883781238	4.11642719776267	6.83876778003881	5.66066011891145	7.38405864243913	7.78529191384129	8.45240533321109	9.31260365336073	8.1315570693281	9.165308343378	7.66329317786173	6.57611477003259	9.12810964368344	7.47317836852338	8.45049103981781	7.70212307386042
867	3.14125492849845	3.40103939476968	5.2511825944152	2.36601115903512	2.36601115903512	2.36601115903512	2.36601115903512	2.36601115903512	2.36601115903512	6.3959979747308	2.36601115903512	2.36601115903512	2.36601115903512	2.36601115903512	2.36601115903512	2.36601115903512	2.36601115903512	5.82274061904376	5.99303567142026	3.83964361752663	2.36601115903512	4.34539426147065	4.1843029970846	3.6791617144209	2.95537705462822	2.36601115903512	2.36601115903512	2.36601115903512	2.36601115903512	4.39285918676589	2.36601115903512	2.36601115903512	2.36601115903512	2.36601115903512	2.36601115903512	2.36601115903512	2.36601115903512	2.89437567866871	2.36601115903512	2.36601115903512	2.36601115903512	2.36601115903512	2.36601115903512	5.18056866806211	2.36601115903512	2.36601115903512	2.36601115903512	2.36601115903512	2.36601115903512
8815	4.5542209128568	9.07841739203329	6.27803437424907	8.17083080153591	9.17030388590124	9.05719147874218	8.96269771751656	9.2685311120659	8.80833621438898	9.25790316445901	9.03076954406844	10.9968991563542	8.73756132946222	7.27204591593204	8.03344310763977	7.87725781035399	7.25268515372136	6.05166139875818	8.98907313247427	7.61264024495727	7.23260222441803	11.789706819945	11.5760306335205	7.48927415276901	7.0791166214178	7.34214230542659	5.57704940155306	6.6212661633001	9.11719117523339	10.8109858931098	8.8629298477395	5.98666906348701	6.58238790155277	5.860173857793	10.2646902684396	9.46234687052219	7.25554547488574	8.50433496668452	9.05830167860529	8.11274989954662	7.97321205566606	9.28118064938579	9.94153415927017	7.36963264079233	8.27717995941016	9.47056980001787	9.14608988988029	8.45049103981781	5.36265797338659
9049	9.85450433508499	9.36542047810542	10.1605738701373	8.10730846725311	2.36601115903512	3.26692070694556	6.91861527090075	8.27014654391805	6.35417103191787	4.03995806707847	8.60448019928786	7.10546834377681	6.73281456016349	3.66903411471713	7.10561640884391	7.29644356325867	6.66040822543563	6.51350227321058	7.31365282467758	6.35954987989098	6.43444214742875	5.6631633843837	6.38034892746272	6.45654513684135	6.64528656126386	6.48539003820768	8.55187601746023	6.16574586285669	6.74332690142075	6.6477697084682	6.82347253359223	7.53129968515796	5.59493927914759	8.10256271759852	9.91906369354115	8.86513878277568	5.87524927579327	7.51571247716516	6.74091361682508	9.07563225366075	9.11330402775129	6.06301315611623	2.36601115903512	7.22711845069816	7.65762140096917	8.3306892025094	7.60077859792856	7.91857388864161	2.36601115903512
9092	7.83850646737577	2.36601115903512	2.36601115903512	2.36601115903512	2.36601115903512	2.36601115903512	4.27643312998336	4.02817515352524	3.3141085708861	5.48171403412741	2.36601115903512	2.36601115903512	4.03563666855378	5.2926826415046	3.21689813628956	5.15233794547998	3.81611391580241	4.98061857500051	3.99957257057463	3.14075063002647	4.75172894577215	4.34539426147065	4.1843029970846	4.35503086487762	5.83742052286229	3.70157809030441	4.19040832619906	5.38561279986327	7.74475613819907	4.39285918676589	2.36601115903512	7.66334222654977	5.38737618749319	5.42507274567114	2.36601115903512	2.36601115903512	2.76078758059806	2.89437567866871	3.87039055638197	3.81371351702232	7.35858553263859	2.36601115903512	2.36601115903512	2.74646548037978	6.46258278300083	2.36601115903512	2.9807031859489	2.96092102172165	6.00634150271878
915	13.1348865127211	13.1234466196203	11.9429103966471	2.36601115903512	2.36601115903512	3.26692070694556	10.5337385191534	11.0168515874197	11.1793587212214	10.8699966521255	10.9054601279685	10.7218976338732	9.50709455547286	7.52999378178823	8.94229309239896	9.18244237208543	8.81194782540508	7.48346702502273	9.18986816311589	10.2153510984526	9.83889216087513	11.7265147729403	11.6941587746664	10.0351202315601	9.14724527074508	8.77210645041807	10.0317478312341	8.98942698479111	10.0126739271127	11.1992809471555	9.16414645059329	9.71161909788042	8.33321382249722	8.82599567241087	12.5051926179642	11.6526478465218	9.93228336197904	10.3369549939467	10.7215004843896	9.89404805456093	10.3972935729019	11.2070608117977	9.80384896571372	10.6657849162022	10.3851742980682	11.5304688850133	11.8573745852515	11.3885305753792	9.59582348784477
9158	10.8302800246805	5.00889031434228	8.35700630883913	5.48793806208254	10.0269797771824	10.1613814758994	8.31326089817943	8.05695532183626	8.67940396887263	6.88383077271993	7.03922894274191	9.60543715690247	8.50057939979905	7.50016210724826	7.96333249206106	8.18108478285788	3.26606649344847	6.05166139875818	6.77109733636459	7.99069440693954	7.9182330641038	6.04103410030858	6.58993081671958	7.83710778520444	7.48732563021035	7.5679601726062	6.64596724556841	6.8675436282324	2.97065099578088	6.09942428775248	4.40397774897783	7.149041642317	6.8755074249552	7.37916193302965	9.41294792545068	9.53721726068568	6.28851871640131	9.04868903132615	8.66273194583986	9.40431377710766	8.11337519102791	9.56047365666887	2.36601115903512	7.86928050411325	8.57223815151917	9.06855414404781	8.05158564052951	8.13656835930655	8.1171368834826
[truncated: 15,053 more rows]
[truncated: 1 more columns]
